# Supplementary material for: Increased Abundance of Achromobacter xylosoxidans and Bacillus cereus in Upper Airway Transcriptionally Active Microbiome of COVID-19 Mortality Patients Indicates Role of Co-Infections in Disease Severity and Outcome
Source: Microbiol Spectr. 2022 May 17;10(3):e02311-21. doi: 10.1128/spectrum.02311-21 (PMC9241827; doi:10.1128/spectrum.02311-21)
Supplement: SUPPLEMENTAL FILE 1 — Supplemental material. Download spectrum.02311-21-s001.xlsx, XLSX file, 0.2 MB [file spectrum.02311-21-s001.xlsx]

## Sheet: Sheet1
Supplementary Table 1: Statistical association of mutations with Recovered and Mortality groups.
nucleotide position	r-count	r-abs	m-count	m-abs	Fisher p-value	Phi-coeff	Locus and amino-acid change
G23593T	1	175	3	18	0.0039444	-0.3	S:p.677Q>H	highlightened	p-value<0.05
C18877T	30	146	9	12	0.009175	-0.2	ORF1ab:p.6205L	green	recovered associated mutations
C23929T	37	139	0	21	0.0158547	0.17	S:p.789Y	red	mortality ssociated mutations
C28311T	38	138	0	21	0.0159714	0.17	N:p.13P>L
C241T	83	93	15	6	0.0398575	-0.15	-
C26735T	51	125	11	10	0.0444218	-0.16	M:p.71Y
C6312A	41	135	1	20	0.0515521	0.14	ORF1ab:p.2016T>K
T17115C	2	174	2	19	0.0570809	-0.18	ORF1ab:p.5617I
T1947C	29	147	7	14	0.0732255	-0.13	ORF1ab:p.561V>A
A28880T	7	169	3	18	0.0769092	-0.14	N:p.203R>W
A11762G	0	176	1	20	0.106599	-0.21	ORF1ab:p.3833N>D
A11995G	0	176	1	20	0.106599	-0.21	ORF1ab:p.3910K
A15435G	0	176	1	20	0.106599	-0.21	ORF1ab:p.5057E
A1699G	0	176	1	20	0.106599	-0.21	ORF1ab:p.478A
A21267G	0	176	1	20	0.106599	-0.21	ORF1ab:p.7001E
A2192G	0	176	1	20	0.106599	-0.21	ORF1ab:p.643R>G
A23949C	0	176	1	20	0.106599	-0.21	S:p.796D>A
A28858G	0	176	1	20	0.106599	-0.21	N:p.195R
A3078C	0	176	1	20	0.106599	-0.21	ORF1ab:p.938E>A
A4070T	0	176	1	20	0.106599	-0.21	ORF1ab:p.1269T>S
A7626G	0	176	1	20	0.106599	-0.21	ORF1ab:p.2454N>S
AT17916A	0	176	1	20	0.106599	-0.21	ORF1ab:p.5885F>X
C10369T	0	176	1	20	0.106599	-0.21	ORF1ab:p.3368R
C1076T	0	176	1	20	0.106599	-0.21	ORF1ab:p.271P>S
C10969A	0	176	1	20	0.106599	-0.21	ORF1ab:p.3568F>L
C1420T	0	176	1	20	0.106599	-0.21	ORF1ab:p.385A
C14625CT	0	176	1	20	0.106599	-0.21	ORF1ab:p.4787C>CX
C15157T	0	176	1	20	0.106599	-0.21	ORF1ab:p.4965Q>*
C16869T	0	176	1	20	0.106599	-0.21	ORF1ab:p.5535Y
C19662T	0	176	1	20	0.106599	-0.21	ORF1ab:p.6466H
C20133T	0	176	1	20	0.106599	-0.21	ORF1ab:p.6623A
C2037T	0	176	1	20	0.106599	-0.21	ORF1ab:p.591A>V
C21806A	0	176	1	20	0.106599	-0.21	S:p.82P>T
C2227T	0	176	1	20	0.106599	-0.21	ORF1ab:p.654T
C2262T	0	176	1	20	0.106599	-0.21	ORF1ab:p.666T>I
C2485T	0	176	1	20	0.106599	-0.21	ORF1ab:p.740I
C26704A	0	176	1	20	0.106599	-0.21	#N/A
C28099A	0	176	1	20	0.106599	-0.21	ORF8:p.69S>*
C29144T	0	176	1	20	0.106599	-0.21	N:p.291L
C29386A	0	176	1	20	0.106599	-0.21	N:p.371D>E
C29608A	0	176	1	20	0.106599	-0.21	ORF10:p.17L
C2973T	0	176	1	20	0.106599	-0.21	ORF1ab:p.903A>V
C4068T	0	176	1	20	0.106599	-0.21	ORF1ab:p.1268A>V
C4331A	0	176	1	20	0.106599	-0.21	ORF1ab:p.1356L>I
C5777T	0	176	1	20	0.106599	-0.21	ORF1ab:p.1838H>Y
C6706T	0	176	1	20	0.106599	-0.21	ORF1ab:p.2147N
C7945T	0	176	1	20	0.106599	-0.21	ORF1ab:p.2560Y
G10281T	0	176	1	20	0.106599	-0.21	ORF1ab:p.3339R>M
G15957T,A	0	176	1	20	0.106599	-0.21	#N/A
G16528A	0	176	1	20	0.106599	-0.21	ORF1ab:p.5422V>I
G16935T	0	176	1	20	0.106599	-0.21	ORF1ab:p.5557M>I
G17064T	0	176	1	20	0.106599	-0.21	ORF1ab:p.5600K>N
G17197T	0	176	1	20	0.106599	-0.21	ORF1ab:p.5645A>S
G19622A	0	176	1	20	0.106599	-0.21	ORF1ab:p.6453S>N
G19786T	0	176	1	20	0.106599	-0.21	#N/A
G19822T	0	176	1	20	0.106599	-0.21	ORF1ab:p.6520E>*
G20069T	0	176	1	20	0.106599	-0.21	ORF1ab:p.6602G>V
G2164T	0	176	1	20	0.106599	-0.21	ORF1ab:p.633E>D
G21680T	0	176	1	20	0.106599	-0.21	S:p.40D>Y
G21986A	0	176	1	20	0.106599	-0.21	S:p.142G>S
G22241A	0	176	1	20	0.106599	-0.21	S:p.227V>I
G22959T	0	176	1	20	0.106599	-0.21	S:p.466R>I
G25483A	0	176	1	20	0.106599	-0.21	ORF3a:p.31A>T
G26116T	0	176	1	20	0.106599	-0.21	ORF3a:p.242E>*
G27414A	0	176	1	20	0.106599	-0.21	ORF7a:p.7L
G28376A	0	176	1	20	0.106599	-0.21	N:p.35A>T
G28703T,C	0	176	1	20	0.106599	-0.21	#N/A
G29300A	0	176	1	20	0.106599	-0.21	N:p.343D>N
G29315C	0	176	1	20	0.106599	-0.21	N:p.348D>H
G4188T	0	176	1	20	0.106599	-0.21	ORF1ab:p.1308G>V
G4817T	0	176	1	20	0.106599	-0.21	#N/A
G483A	0	176	1	20	0.106599	-0.21	ORF1ab:p.73R>H
G4854A	0	176	1	20	0.106599	-0.21	ORF1ab:p.1530R>K
G5199T	0	176	1	20	0.106599	-0.21	ORF1ab:p.1645R>M
G7667T	0	176	1	20	0.106599	-0.21	ORF1ab:p.2468E>*
G8368A	0	176	1	20	0.106599	-0.21	ORF1ab:p.2701A
G9237T	0	176	1	20	0.106599	-0.21	ORF1ab:p.2991R>I
GC19289G	0	176	1	20	0.106599	-0.21	#N/A
T18429C	0	176	1	20	0.106599	-0.21	ORF1ab:p.6055N
T18488C	0	176	1	20	0.106599	-0.21	ORF1ab:p.6075I>T
T5386C	0	176	1	20	0.106599	-0.21	ORF1ab:p.1707A
T8850G	0	176	1	20	0.106599	-0.21	ORF1ab:p.2862V>G
T9816A	0	176	1	20	0.106599	-0.21	#N/A
TTACTGTCCAAGACATG10162T	0	176	1	20	0.106599	-0.21	#N/A
C3037T	76	100	13	8	0.111379	-0.12	ORF1ab:p.924F
G25563T	43	133	9	12	0.112408	-0.13	ORF3a:p.57Q>H
C12312T	4	172	2	19	0.124988	-0.13	ORF1ab:p.4016A>V
C13730T	34	142	1	20	0.132929	0.12	ORF1ab:p.4489A>V
G11083T	54	122	3	18	0.134535	0.11	ORF1ab:p.3606L>F
A23403G	88	88	14	7	0.171045	-0.1	S:p.614D>G
A15772T	1	175	1	20	0.202321	-0.13	ORF1ab:p.5170S>C
A22375G	1	175	1	20	0.202321	-0.13	S:p.271Q
A9419G	1	175	1	20	0.202321	-0.13	ORF1ab:p.3052I>V
C10376T	1	175	1	20	0.202321	-0.13	ORF1ab:p.3371P>S
C13487A	1	175	1	20	0.202321	-0.13	ORF1ab:p.4408A>E
C21714T	1	175	1	20	0.202321	-0.13	S:p.51T>I
C27612T	1	175	1	20	0.202321	-0.13	ORF7a:p.73H
C9502T	1	175	1	20	0.202321	-0.13	ORF1ab:p.3079A
G11417T	1	175	1	20	0.202321	-0.13	ORF1ab:p.3718V>F
G20670T	1	175	1	20	0.202321	-0.13	ORF1ab:p.6802A
T8599C	1	175	1	20	0.202321	-0.13	ORF1ab:p.2778L
C1190T	6	170	2	19	0.204674	-0.1	ORF1ab:p.309P>S
C28915CT	6	170	2	19	0.204674	-0.1	N:p.214G>GX
TGGCAATGGC28906T	6	170	2	19	0.204674	-0.1	N:p.212-214GNG>-
C22444T	57	119	10	11	0.222014	-0.1	S:p.294D
C25708T	2	174	1	20	0.288224	-0.09	ORF3a:p.106L>F
CTGGCAATGG28905C	2	174	1	20	0.288224	-0.09	#N/A
T28693C	2	174	1	20	0.288224	-0.09	N:p.140N
T7372C	2	174	1	20	0.288224	-0.09	ORF1ab:p.2369I
C14408T	81	95	12	9	0.363327	-0.07	ORF1ab:p.4715P>L
A18093G	3	173	1	20	0.365272	-0.07	ORF1ab:p.5943L
C21637T	3	173	1	20	0.365272	-0.07	S:p.25P
C2836T	3	173	1	20	0.365272	-0.07	ORF1ab:p.857C
C313T	3	173	1	20	0.365272	-0.07	ORF1ab:p.16L
G11540T	3	173	1	20	0.365272	-0.07	ORF1ab:p.3759V>F
G29422T	3	173	1	20	0.365272	-0.07	N:p.383P
C25904T	5	171	1	20	0.496205	-0.03	ORF3a:p.171S>L
C28854T,A	57	119	7	21	0.51532	0.05	#N/A
G3871C	6	170	1	20	0.551596	-0.02	ORF1ab:p.1202K>N
A10021G	0	176	0	21	1	NA	ORF1ab:p.3252P
A10055G	1	175	0	21	1	0.02	ORF1ab:p.3264S>G
A10075C	0	176	0	21	1	NA	ORF1ab:p.3270A
A10171C	1	175	0	21	1	0.02	ORF1ab:p.3302P
A10187T	0	176	0	21	1	NA	ORF1ab:p.3308T>S
A10317G	0	176	0	21	1	NA	ORF1ab:p.3351K>R
A10323G	1	175	0	21	1	0.02	ORF1ab:p.3353K>R
A10348C	0	176	0	21	1	NA	#N/A
A10435T	0	176	0	21	1	NA	ORF1ab:p.3390Q>H
A10788G	0	176	0	21	1	NA	ORF1ab:p.3508D>G
A10840T	0	176	0	21	1	NA	ORF1ab:p.3525L>F
A10897T	1	175	0	21	1	0.02	ORF1ab:p.3544I
A10928C	0	176	0	21	1	NA	#N/A
A10973G	0	176	0	21	1	NA	ORF1ab:p.3570S>G
A10978G	0	176	0	21	1	NA	ORF1ab:p.3571A
A10987T	0	176	0	21	1	NA	ORF1ab:p.3574R>S
A11226G	0	176	0	21	1	NA	ORF1ab:p.3654Y>C
A1134G	0	176	0	21	1	NA	ORF1ab:p.290K>R
A11595G	1	175	0	21	1	0.02	ORF1ab:p.3777Q>R
A11602T	0	176	0	21	1	NA	ORF1ab:p.3779I
A11628AT	0	176	0	21	1	NA	#N/A
A11684T	0	176	0	21	1	NA	ORF1ab:p.3807T>S
A11782T	0	176	0	21	1	NA	ORF1ab:p.3839K>N
A11789G	0	176	0	21	1	NA	ORF1ab:p.3842I>V
A11895G	0	176	0	21	1	NA	ORF1ab:p.3877Q>R
A11983G,T	0	176	0	21	1	NA	#N/A
A12075G	0	176	0	21	1	NA	ORF1ab:p.3937N>S
A12140T	0	176	0	21	1	NA	ORF1ab:p.3959T>S
A12246G	0	176	0	21	1	NA	ORF1ab:p.3994D>G
A12413C	0	176	0	21	1	NA	ORF1ab:p.4050N>H
A12416G	0	176	0	21	1	NA	ORF1ab:p.4051N>D
A12458G	1	175	0	21	1	0.02	ORF1ab:p.4065T>A
A12463G	0	176	0	21	1	NA	ORF1ab:p.4066T
A12507G	0	176	0	21	1	NA	ORF1ab:p.4081K>R
A12544G	0	176	0	21	1	NA	ORF1ab:p.4093S
A12577G	0	176	0	21	1	NA	ORF1ab:p.4104A
A12631C	0	176	0	21	1	NA	ORF1ab:p.4122L>F
A12719C	0	176	0	21	1	NA	ORF1ab:p.4152M>L
A12820G	1	175	0	21	1	0.02	ORF1ab:p.4185L
A12839G	0	176	0	21	1	NA	#N/A
A1283G	0	176	0	21	1	NA	ORF1ab:p.340T>A
A1291G	0	176	0	21	1	NA	ORF1ab:p.342E
A12926AC	0	176	0	21	1	NA	#N/A
A12927C	1	175	0	21	1	0.02	ORF1ab:p.4221K>T
A12967G	1	175	0	21	1	0.02	ORF1ab:p.4234L
A13087T	0	176	0	21	1	NA	ORF1ab:p.4274V
A13283T	0	176	0	21	1	NA	ORF1ab:p.4340K>*
A13284T	0	176	0	21	1	NA	ORF1ab:p.4340K>I
A13416T	0	176	0	21	1	NA	ORF1ab:p.4384D>V
A13563G	0	176	0	21	1	NA	ORF1ab:p.4433K
A13619G	0	176	0	21	1	NA	ORF1ab:p.4452D>G
A13657G	0	176	0	21	1	NA	#N/A
A13693T	0	176	0	21	1	NA	ORF1ab:p.4477T>S
A13711G	1	175	0	21	1	0.02	ORF1ab:p.4483K>E
A13760G	0	176	0	21	1	NA	ORF1ab:p.4499D>G
A13776G	1	175	0	21	1	0.02	ORF1ab:p.4504P
A13834G	0	176	0	21	1	NA	#N/A
A13838C	0	176	0	21	1	NA	#N/A
A13853AT	0	176	0	21	1	NA	#N/A
A13861G	0	176	0	21	1	NA	ORF1ab:p.4533T>A
A13898G	0	176	0	21	1	NA	ORF1ab:p.4545D>G
A1393G	0	176	0	21	1	NA	ORF1ab:p.376S
A13962G	0	176	0	21	1	NA	ORF1ab:p.4566V
A13991G	0	176	0	21	1	NA	ORF1ab:p.4576Q>R
A14107G	0	176	0	21	1	NA	ORF1ab:p.4615I>V
A14111C	0	176	0	21	1	NA	ORF1ab:p.4616Q>P
A14172T	0	176	0	21	1	NA	ORF1ab:p.4636I
A14234T	0	176	0	21	1	NA	ORF1ab:p.4657Y>F
A14255G	0	176	0	21	1	NA	ORF1ab:p.4664K>R
A14283G	0	176	0	21	1	NA	ORF1ab:p.4673K
A14304C	0	176	0	21	1	NA	ORF1ab:p.4680K>N
A14328G	1	175	0	21	1	0.02	ORF1ab:p.4688P
A14351G	0	176	0	21	1	NA	ORF1ab:p.4696D>G
A14353C	0	176	0	21	1	NA	ORF1ab:p.4697R
A14469G	0	176	0	21	1	NA	ORF1ab:p.4735S
A14561G	0	176	0	21	1	NA	ORF1ab:p.4766Y>C
A14644G	0	176	0	21	1	NA	ORF1ab:p.4794T>A
A14771G	0	176	0	21	1	NA	ORF1ab:p.4836Q>R
A14791T	0	176	0	21	1	NA	ORF1ab:p.4843S>C
A14960T	0	176	0	21	1	NA	ORF1ab:p.4899N>I
A15018T	0	176	0	21	1	NA	ORF1ab:p.4918A
A15067T	0	176	0	21	1	NA	#N/A
A15158G	0	176	0	21	1	NA	ORF1ab:p.4965Q>R
A15302G	0	176	0	21	1	NA	ORF1ab:p.5013K>R
A15367T	0	176	0	21	1	NA	ORF1ab:p.5035T>S
A15402T	0	176	0	21	1	NA	ORF1ab:p.5046R>S
A15434G	0	176	0	21	1	NA	ORF1ab:p.5057E>G
A15466C	1	175	0	21	1	0.02	#N/A
A15514C	0	176	0	21	1	NA	#N/A
A15533G	0	176	0	21	1	NA	ORF1ab:p.5090Q>R
A1556G	0	176	0	21	1	NA	ORF1ab:p.431I>V
A15609T	0	176	0	21	1	NA	ORF1ab:p.5115L>F
A15616G	0	176	0	21	1	NA	ORF1ab:p.5118R>G
A15618T	0	176	0	21	1	NA	ORF1ab:p.5118R>S
A15623T	0	176	0	21	1	NA	ORF1ab:p.5120Y>F
A15722G	0	176	0	21	1	NA	ORF1ab:p.5153D>G
A15758C	0	176	0	21	1	NA	ORF1ab:p.5165Q>P
A15992C,G	0	176	0	21	1	NA	#N/A
A16006G	0	176	0	21	1	NA	ORF1ab:p.5248I>V
A16010G	0	176	0	21	1	NA	ORF1ab:p.5249E>G
A16125T	1	175	0	21	1	0.02	ORF1ab:p.5287L>F
A16190T	0	176	0	21	1	NA	ORF1ab:p.5309E>V
A16216T	0	176	0	21	1	NA	ORF1ab:p.5318T>S
A16235AG	0	176	0	21	1	NA	#N/A
A1631C	0	176	0	21	1	NA	ORF1ab:p.456K>Q
A16359G	0	176	0	21	1	NA	ORF1ab:p.5365L
A16395G	0	176	0	21	1	NA	ORF1ab:p.5377P
A1644C	0	176	0	21	1	NA	ORF1ab:p.460N>T
A16514G	0	176	0	21	1	NA	ORF1ab:p.5417Y>C
A16592G	1	175	0	21	1	0.02	ORF1ab:p.5443D>G
A16606C	0	176	0	21	1	NA	#N/A
A16641G	1	175	0	21	1	0.02	ORF1ab:p.5459A
A16856G	0	176	0	21	1	NA	ORF1ab:p.5531D>G
A16920T	0	176	0	21	1	NA	ORF1ab:p.5552T
A16925G	0	176	0	21	1	NA	ORF1ab:p.5554H>R
A17005G	0	176	0	21	1	NA	ORF1ab:p.5581N>D
A17039T	0	176	0	21	1	NA	ORF1ab:p.5592N>I
A17098G	0	176	0	21	1	NA	ORF1ab:p.5612K>E
A170T	0	176	0	21	1	NA	-
A17168G	0	176	0	21	1	NA	#N/A
A1717G	0	176	0	21	1	NA	ORF1ab:p.484T
A17233G	0	176	0	21	1	NA	ORF1ab:p.5657I>V
A17287C	1	175	0	21	1	0.02	ORF1ab:p.5675T>P
A17292G	0	176	0	21	1	NA	ORF1ab:p.5676L
A17316T	0	176	0	21	1	NA	ORF1ab:p.5684V
A17473G	0	176	0	21	1	NA	ORF1ab:p.5737T>A
A17495C	0	176	0	21	1	NA	ORF1ab:p.5744E>A
A17593T	0	176	0	21	1	NA	#N/A
A17615G	1	175	0	21	1	0.02	ORF1ab:p.5784K>R
A17627G	0	176	0	21	1	NA	ORF1ab:p.5788H>R
A1768G	0	176	0	21	1	NA	ORF1ab:p.501Q
A1769T	0	176	0	21	1	NA	ORF1ab:p.502I>F
A17701G	0	176	0	21	1	NA	#N/A
A17709G	0	176	0	21	1	NA	ORF1ab:p.5815P
A17744T	0	176	0	21	1	NA	ORF1ab:p.5827N>I
A17770T	0	176	0	21	1	NA	#N/A
A17864T	0	176	0	21	1	NA	ORF1ab:p.5867Y>F
A17950C	0	176	0	21	1	NA	ORF1ab:p.5896I>L
A17984C	0	176	0	21	1	NA	ORF1ab:p.5907D>A
A18001G	1	175	0	21	1	0.02	ORF1ab:p.5913S>G
A18147G	0	176	0	21	1	NA	ORF1ab:p.5961E
A18262G	0	176	0	21	1	NA	ORF1ab:p.6000T>A
A18328G	0	176	0	21	1	NA	ORF1ab:p.6022T>A
A18333G	0	176	0	21	1	NA	ORF1ab:p.6023R
A18432C	0	176	0	21	1	NA	ORF1ab:p.6056T
A1846T	0	176	0	21	1	NA	ORF1ab:p.527K>N
A18473G	0	176	0	21	1	NA	ORF1ab:p.6070Q>R
A18479T	0	176	0	21	1	NA	ORF1ab:p.6072K>I
A18564C	0	176	0	21	1	NA	ORF1ab:p.6100K>N
A18812G	0	176	0	21	1	NA	ORF1ab:p.6183D>G
A18824G	0	176	0	21	1	NA	ORF1ab:p.6187Q>R
A18926C	0	176	0	21	1	NA	#N/A
A18941T	0	176	0	21	1	NA	ORF1ab:p.6226D>V
A18949T	0	176	0	21	1	NA	#N/A
A1903G	0	176	0	21	1	NA	ORF1ab:p.546S
A19047G	0	176	0	21	1	NA	ORF1ab:p.6261K
A19055G	0	176	0	21	1	NA	ORF1ab:p.6264K>R
A19100G	0	176	0	21	1	NA	ORF1ab:p.6279Q>R
A19133G	0	176	0	21	1	NA	ORF1ab:p.6290E>G
A19155G	0	176	0	21	1	NA	ORF1ab:p.6297T
A19166T	0	176	0	21	1	NA	#N/A
A19201T	0	176	0	21	1	NA	ORF1ab:p.6313N>Y
A19298G	0	176	0	21	1	NA	ORF1ab:p.6345Y>C
A19306G	0	176	0	21	1	NA	ORF1ab:p.6348K>E
A1932T	0	176	0	21	1	NA	ORF1ab:p.556Q>L
A19385G	1	175	0	21	1	0.02	ORF1ab:p.6374D>G
A19520G	0	176	0	21	1	NA	ORF1ab:p.6419Y>C
A19751T	0	176	0	21	1	NA	ORF1ab:p.6496E>V
A19767T	1	175	0	21	1	0.02	ORF1ab:p.6501L>F
A19818C	0	176	0	21	1	NA	ORF1ab:p.6518V
A1987G	0	176	0	21	1	NA	ORF1ab:p.574S
A19971T	0	176	0	21	1	NA	#N/A
A19996T	0	176	0	21	1	NA	ORF1ab:p.6578R>*
A19998T	0	176	0	21	1	NA	ORF1ab:p.6578R>S
A20025T	0	176	0	21	1	NA	ORF1ab:p.6587R>S
A20054T	0	176	0	21	1	NA	ORF1ab:p.6597E>V
A20055T,G	1	175	0	21	1	0.02	#N/A
A20075T	0	176	0	21	1	NA	ORF1ab:p.6604Q>L
A20076T	0	176	0	21	1	NA	#N/A
A20079T	1	175	0	21	1	0.02	ORF1ab:p.6605P
A20112T	0	176	0	21	1	NA	ORF1ab:p.6616G
A20127T	0	176	0	21	1	NA	ORF1ab:p.6621G
A20129C	0	176	0	21	1	NA	ORF1ab:p.6622E>A
A20130G	1	175	0	21	1	0.02	ORF1ab:p.6622E
A20142T	0	176	0	21	1	NA	#N/A
A20144T	0	176	0	21	1	NA	ORF1ab:p.6627Q>L
A20161T	1	175	0	21	1	0.02	ORF1ab:p.6633K>*
A20163G	0	176	0	21	1	NA	ORF1ab:p.6633K
A20180T	0	176	0	21	1	NA	ORF1ab:p.6639Q>L
A20198T	0	176	0	21	1	NA	ORF1ab:p.6645Y>F
A20245G	0	176	0	21	1	NA	ORF1ab:p.6661M>V
A20297C	0	176	0	21	1	NA	ORF1ab:p.6678K>T
A20319T	0	176	0	21	1	NA	ORF1ab:p.6685E>D
A20323T	0	176	0	21	1	NA	ORF1ab:p.6687I>F
A20341T	0	176	0	21	1	NA	ORF1ab:p.6693S>C
A20345T	0	176	0	21	1	NA	ORF1ab:p.6694H>L
A20387G	0	176	0	21	1	NA	ORF1ab:p.6708K>R
A20425T	0	176	0	21	1	NA	ORF1ab:p.6721I>F
A20450G	0	176	0	21	1	NA	ORF1ab:p.6729N>S
A20465G	0	176	0	21	1	NA	ORF1ab:p.6734D>G
A20472C	0	176	0	21	1	NA	ORF1ab:p.6736Q>H
A20620G	0	176	0	21	1	NA	ORF1ab:p.6786K>E
A2064G	0	176	0	21	1	NA	ORF1ab:p.600Y>C
A2069C	0	176	0	21	1	NA	#N/A
A2085G	0	176	0	21	1	NA	ORF1ab:p.607Q>R
A2097G	0	176	0	21	1	NA	ORF1ab:p.611Q>R
A21069T	0	176	0	21	1	NA	#N/A
A21141G	1	175	0	21	1	0.02	ORF1ab:p.6959L
A21203G	0	176	0	21	1	NA	ORF1ab:p.6980K>R
A21328G	0	176	0	21	1	NA	ORF1ab:p.7022M>V
A21338C	0	176	0	21	1	NA	#N/A
A21352T	0	176	0	21	1	NA	#N/A
A21360T	0	176	0	21	1	NA	ORF1ab:p.7032T
A21404T	0	176	0	21	1	NA	ORF1ab:p.7047K>I
A21449T	0	176	0	21	1	NA	ORF1ab:p.7062E>V
A21474T	1	175	0	21	1	0.02	ORF1ab:p.7070L>F
A21493T	0	176	0	21	1	NA	#N/A
A21507T	0	176	0	21	1	NA	#N/A
A21509T	0	176	0	21	1	NA	#N/A
A21510T	0	176	0	21	1	NA	ORF1ab:p.7082E>D
A21517T	0	176	0	21	1	NA	#N/A
A21526C,T	0	176	0	21	1	NA	#N/A
A21550G	0	176	0	21	1	NA	ORF1ab:p.7096N>D
A21562G	0	176	0	21	1	NA	-
A21589T	0	176	0	21	1	NA	S:p.9P
A21684C	0	176	0	21	1	NA	S:p.41K>T
A21768C	1	175	0	21	1	0.02	S:p.69H>P
A21792T	0	176	0	21	1	NA	S:p.77K>M
A21858T	0	176	0	21	1	NA	S:p.99N>I
A21875T	0	176	0	21	1	NA	S:p.105I>F
A21949C	0	176	0	21	1	NA	S:p.129K>N
A22005G	2	174	0	21	1	0.03	S:p.148N>S
A22024G	0	176	0	21	1	NA	S:p.154E
A22091G	0	176	0	21	1	NA	S:p.177M>V
A22105G	1	175	0	21	1	0.02	S:p.181G
A22310G	0	176	0	21	1	NA	S:p.250T>A
A22393T	0	176	0	21	1	NA	S:p.277L>F
A22743T	0	176	0	21	1	NA	S:p.394N>I
A2275C	1	175	0	21	1	0.02	ORF1ab:p.670E>D
A22798T	1	175	0	21	1	0.02	S:p.412P
A22994T	0	176	0	21	1	NA	S:p.478T>S
A23063T	0	176	0	21	1	NA	S:p.501N>Y
A23083T	0	176	0	21	1	NA	S:p.507P
A23140G	0	176	0	21	1	NA	S:p.526G
A23157C	1	175	0	21	1	0.02	S:p.532N>T
A23165G	0	176	0	21	1	NA	#N/A
A23168T	0	176	0	21	1	NA	S:p.536N>Y
A23172G	0	176	0	21	1	NA	S:p.537K>R
A23187G	0	176	0	21	1	NA	S:p.542N>S
A23263T	0	176	0	21	1	NA	S:p.567R>S
A23301G	0	176	0	21	1	NA	S:p.580Q>R
A23312G	0	176	0	21	1	NA	S:p.584I>V
A23329G	1	175	0	21	1	0.02	S:p.589P
A23354G	0	176	0	21	1	NA	S:p.598I>V
A23359G	0	176	0	21	1	NA	S:p.599T
A23362T	0	176	0	21	1	NA	S:p.600P
A23379G	0	176	0	21	1	NA	S:p.606N>S
A23469G	0	176	0	21	1	NA	#N/A
A23512T	0	176	0	21	1	NA	S:p.650L>F
A23523T	0	176	0	21	1	NA	S:p.654E>V
A23554G	0	176	0	21	1	NA	S:p.664I>M
A23570T	1	175	0	21	1	0.02	S:p.670I>L
A23704C	0	176	0	21	1	NA	S:p.714I
A23891T	1	175	0	21	1	0.02	#N/A
A2396C	0	176	0	21	1	NA	ORF1ab:p.711T>P
A24010G	0	176	0	21	1	NA	S:p.816S
A24166G	0	176	0	21	1	NA	S:p.868E
A24196G	0	176	0	21	1	NA	S:p.878L
A24430G	0	176	0	21	1	NA	S:p.956A
A24433G	0	176	0	21	1	NA	S:p.957Q
A24539T	1	175	0	21	1	0.02	#N/A
A24543G	1	175	0	21	1	0.02	S:p.994D>G
A24551T	0	176	0	21	1	NA	#N/A
A24567T	0	176	0	21	1	NA	S:p.1002Q>L
A24568T	0	176	0	21	1	NA	S:p.1002Q>H
A24602T	0	176	0	21	1	NA	#N/A
A24604G	0	176	0	21	1	NA	S:p.1014R
A24696G	0	176	0	21	1	NA	S:p.1045K>R
A24779G	0	176	0	21	1	NA	S:p.1073K>E
A24780T	0	176	0	21	1	NA	S:p.1073K>M
A24966T	0	176	0	21	1	NA	S:p.1135N>I
A24999T	1	175	0	21	1	0.02	S:p.1146D>V
A25122T	0	176	0	21	1	NA	S:p.1187N>I
A25142T	0	176	0	21	1	NA	S:p.1194N>Y
A25241G	0	176	0	21	1	NA	S:p.1227I>V
A25277G	0	176	0	21	1	NA	S:p.1239S>G
A25295G	0	176	0	21	1	NA	S:p.1245K>E
A25325G	0	176	0	21	1	NA	S:p.1255K>E
A25335G	0	176	0	21	1	NA	S:p.1258E>G
A25367G	0	176	0	21	1	NA	S:p.1269K>E
A25408T	1	175	0	21	1	0.02	ORF3a:p.6R>*
A25448T	0	176	0	21	1	NA	ORF3a:p.19E>V
A25453G	0	176	0	21	1	NA	ORF3a:p.21K>E
A25712T	0	176	0	21	1	NA	ORF3a:p.107Y>F
A25814G	1	175	0	21	1	0.02	ORF3a:p.141Y>C
A25915T	0	176	0	21	1	NA	ORF3a:p.175T>S
A25935G	0	176	0	21	1	NA	ORF3a:p.181E
A26045T	1	175	0	21	1	0.02	ORF3a:p.218Q>L
A26057C	0	176	0	21	1	NA	ORF3a:p.222D>A
A26069G	0	176	0	21	1	NA	ORF3a:p.226E>G
A26072G	0	176	0	21	1	NA	ORF3a:p.227H>R
A26141T	0	176	0	21	1	NA	ORF3a:p.250D>V
A26179T	0	176	0	21	1	NA	ORF3a:p.263I>F
A26186T	0	176	0	21	1	NA	ORF3a:p.265D>V
A26190G	0	176	0	21	1	NA	ORF3a:p.266E
A26194T	0	176	0	21	1	NA	ORF3a:p.268T>S
A26200G	0	176	0	21	1	NA	ORF3a:p.270T>A
A26225T	0	176	0	21	1	NA	-
A26234G	0	176	0	21	1	NA	-
A26337G	0	176	0	21	1	NA	E:p.31L
A26387G	0	176	0	21	1	NA	E:p.48N>S
A26400G	1	175	0	21	1	0.02	E:p.52V
A26414G	0	176	0	21	1	NA	#N/A
A26433C	0	176	0	21	1	NA	E:p.63K>N
A26508G	1	175	0	21	1	0.02	-
A26528T	1	175	0	21	1	0.02	M:p.2A
A26554G	0	176	0	21	1	NA	M:p.11E>G
A26603G	0	176	0	21	1	NA	M:p.27L
A26616G	0	176	0	21	1	NA	M:p.32I>V
A2661G	0	176	0	21	1	NA	ORF1ab:p.799Y>C
A26643G	0	176	0	21	1	NA	#N/A
A26734G	0	176	0	21	1	NA	M:p.71Y>C
A26738G	1	175	0	21	1	0.02	M:p.72R
A26751G	0	176	0	21	1	NA	M:p.77T>A
A26771G	0	176	0	21	1	NA	M:p.83A
A26793G	0	176	0	21	1	NA	M:p.91M>V
A26802G	0	176	0	21	1	NA	M:p.94S>G
A26823G	0	176	0	21	1	NA	#N/A
A26825AC	0	176	0	21	1	NA	#N/A
A26855G	0	176	0	21	1	NA	M:p.111S
A26874T	0	176	0	21	1	NA	#N/A
A26884G	0	176	0	21	1	NA	M:p.121N>S
A26896G	0	176	0	21	1	NA	M:p.125H>R
A26932G	0	176	0	21	1	NA	#N/A
A27023T	1	175	0	21	1	0.02	M:p.167E>D
A27060G	0	176	0	21	1	NA	#N/A
A27109G	0	176	0	21	1	NA	#N/A
A27120T	0	176	0	21	1	NA	#N/A
A27195C,G	0	176	0	21	1	NA	#N/A
A27218G	0	176	0	21	1	NA	ORF6:p.6D>G
A27277T	1	175	0	21	1	0.02	ORF6:p.26I>F
A27344T	0	176	0	21	1	NA	ORF6:p.48K>I
A27345T	0	176	0	21	1	NA	ORF6:p.48K>N
A27354G	1	175	0	21	1	0.02	ORF6:p.51Q
A27359G	2	174	0	21	1	0.03	ORF6:p.53D>G
A27433G	0	176	0	21	1	NA	ORF7a:p.14T>A
A27446G	0	176	0	21	1	NA	ORF7a:p.18Y>C
A27455G	0	176	0	21	1	NA	ORF7a:p.21Q>R
A2745C	0	176	0	21	1	NA	ORF1ab:p.827D>A
A27558G	0	176	0	21	1	NA	ORF7a:p.55A
A2758T	0	176	0	21	1	NA	ORF1ab:p.831I
A27606T	1	175	0	21	1	0.02	ORF7a:p.71V
A27609G	0	176	0	21	1	NA	ORF7a:p.72K
A27631T,C	0	176	0	21	1	NA	#N/A
A27633C	0	176	0	21	1	NA	ORF7a:p.80R>S
A27674T	0	176	0	21	1	NA	ORF7a:p.94Q>L
A27675T	0	176	0	21	1	NA	ORF7a:p.94Q>H
A27711G	0	176	0	21	1	NA	ORF7a:p.106A
A27714G	1	175	0	21	1	0.02	ORF7a:p.107I>M
A27724G	0	176	0	21	1	NA	ORF7a:p.111T>A
A27738T	0	176	0	21	1	NA	ORF7a:p.115T
A27764T	1	175	0	21	1	0.02	#N/A
A27770T	1	175	0	21	1	0.02	-
A27821C	0	176	0	21	1	NA	-
A27848G	0	176	0	21	1	NA	-
A27860G	1	175	0	21	1	0.02	-
A27897G	0	176	0	21	1	NA	ORF8:p.2K>E
A27898G	1	175	0	21	1	0.02	ORF8:p.2K>R
A27918G	0	176	0	21	1	NA	ORF8:p.9I>V
A27926G	0	176	0	21	1	NA	ORF8:p.11T
A27946G	0	176	0	21	1	NA	ORF8:p.18Q>R
A27947G	1	175	0	21	1	0.02	ORF8:p.18Q
A27969T,G	0	176	0	21	1	NA	#N/A
A27973G	1	175	0	21	1	0.02	ORF8:p.27Q>R
A27976G	0	176	0	21	1	NA	ORF8:p.28H>R
A27997T	0	176	0	21	1	NA	ORF8:p.35D>V
A28012G	0	176	0	21	1	NA	ORF8:p.40H>R
A28081G	0	176	0	21	1	NA	ORF8:p.63D>G
A28111G	0	176	0	21	1	NA	ORF8:p.73Y>C
A28125G	0	176	0	21	1	NA	ORF8:p.78N>D
A28126AT	0	176	0	21	1	NA	#N/A
A28131G	1	175	0	21	1	0.02	ORF8:p.80T>A
A28165G	0	176	0	21	1	NA	ORF8:p.91Q>R
A2818T	0	176	0	21	1	NA	ORF1ab:p.851K>N
A28190T,G	1	175	0	21	1	0.02	#N/A
A2825T	0	176	0	21	1	NA	ORF1ab:p.854N>Y
A28271G	0	176	0	21	1	NA	-
A28281T	1	175	0	21	1	0.02	N:p.3D>V
A28284G	0	176	0	21	1	NA	N:p.4N>S
A28309G	0	176	0	21	1	NA	N:p.12A
A28330T	0	176	0	21	1	NA	N:p.19G
A28363G	0	176	0	21	1	NA	N:p.30G
A28381G	0	176	0	21	1	NA	N:p.36R
A28385G	0	176	0	21	1	NA	N:p.38K>E
A28402C	1	175	0	21	1	0.02	N:p.43Q>H
A28408C	0	176	0	21	1	NA	#N/A
A28412G	0	176	0	21	1	NA	N:p.47N>D
A28477G	0	176	0	21	1	NA	N:p.68R
A28492G	0	176	0	21	1	NA	N:p.73P
A28624G	0	176	0	21	1	NA	N:p.117P
A28649G	0	176	0	21	1	NA	N:p.126N>D
A28654T	0	176	0	21	1	NA	N:p.127K>N
A28675T	0	176	0	21	1	NA	N:p.134A
A28715G	0	176	0	21	1	NA	N:p.148T>A
A28768G	0	176	0	21	1	NA	N:p.165T
A28769G	0	176	0	21	1	NA	N:p.166T>A
A28780G	0	176	0	21	1	NA	N:p.169K
A28850G	0	176	0	21	1	NA	N:p.193S>G
A28864T	0	176	0	21	1	NA	N:p.197S
A28870C	0	176	0	21	1	NA	N:p.199P
A28898G	0	176	0	21	1	NA	N:p.209R>G
A28901G	1	175	0	21	1	0.02	N:p.210M>V
A28947G	0	176	0	21	1	NA	N:p.225D>G
A28949T	0	176	0	21	1	NA	N:p.226R>*
A28970T	0	176	0	21	1	NA	N:p.233K>*
A28971G	0	176	0	21	1	NA	N:p.233K>R
A28998G	1	175	0	21	1	0.02	N:p.242Q>R
A29052G	1	175	0	21	1	0.02	N:p.260Q>R
A29066G	0	176	0	21	1	NA	N:p.265T>A
A29126G	0	176	0	21	1	NA	N:p.285N>D
A29188G	1	175	0	21	1	0.02	N:p.305A
A29242G	0	176	0	21	1	NA	N:p.323E
A2928C	1	175	0	21	1	0.02	ORF1ab:p.888E>A
A29307T	0	176	0	21	1	NA	N:p.345N>I
A29387G	1	175	0	21	1	0.02	N:p.372K>E
A29413C	0	176	0	21	1	NA	N:p.380Q>H
A29442T	0	176	0	21	1	NA	N:p.390Q>L
A29467G	1	175	0	21	1	0.02	N:p.398A
A29526G	0	176	0	21	1	NA	N:p.418Q>R
A2956G	0	176	0	21	1	NA	ORF1ab:p.897L
A29594G	1	175	0	21	1	0.02	ORF10:p.13I>V
A29658C	0	176	0	21	1	NA	ORF10:p.34N>T
A29669G	1	175	0	21	1	0.02	ORF10:p.38T>A
A2966T	0	176	0	21	1	NA	ORF1ab:p.901S>C
A29707G	0	176	0	21	1	NA	-
A29716T	1	175	0	21	1	0.02	-
A29740G	0	176	0	21	1	NA	-
A29813T	0	176	0	21	1	NA	-
A3190G	1	175	0	21	1	0.02	ORF1ab:p.975Q
A3193T	0	176	0	21	1	NA	ORF1ab:p.976E>D
A3258G	0	176	0	21	1	NA	ORF1ab:p.998Q>R
A330C	0	176	0	21	1	NA	ORF1ab:p.22Q>P
A3337G	0	176	0	21	1	NA	ORF1ab:p.1024E
A3430G	0	176	0	21	1	NA	ORF1ab:p.1055T
A3491T	0	176	0	21	1	NA	ORF1ab:p.1076N>Y
A3492T	0	176	0	21	1	NA	ORF1ab:p.1076N>I
A3500C	0	176	0	21	1	NA	ORF1ab:p.1079T>P
A3506G	0	176	0	21	1	NA	ORF1ab:p.1081N>D
A3559T	0	176	0	21	1	NA	ORF1ab:p.1098K>N
A3709C	1	175	0	21	1	0.02	#N/A
A3779G	0	176	0	21	1	NA	ORF1ab:p.1172N>D
A3908T	1	175	0	21	1	0.02	ORF1ab:p.1215I>L
A3938T	1	175	0	21	1	0.02	#N/A
A4117G	0	176	0	21	1	NA	ORF1ab:p.1284P
A4241G	0	176	0	21	1	NA	ORF1ab:p.1326I>V
A4251G	0	176	0	21	1	NA	#N/A
A4340T	0	176	0	21	1	NA	#N/A
A4362G	0	176	0	21	1	NA	ORF1ab:p.1366E>G
A4364T	0	176	0	21	1	NA	#N/A
A4395C	0	176	0	21	1	NA	ORF1ab:p.1377E>A
A4420T	0	176	0	21	1	NA	ORF1ab:p.1385T
A4451T	0	176	0	21	1	NA	#N/A
A4480C	0	176	0	21	1	NA	ORF1ab:p.1405K>N
A4604T	1	175	0	21	1	0.02	#N/A
A4843AT	0	176	0	21	1	NA	ORF1ab:p.1526E>EX
A4905T	1	175	0	21	1	0.02	ORF1ab:p.1547D>V
A4T	2	174	0	21	1	0.03	#N/A
A5368G	0	176	0	21	1	NA	ORF1ab:p.1701R
A537T	0	176	0	21	1	NA	ORF1ab:p.91E>V
A538T	0	176	0	21	1	NA	ORF1ab:p.91E>D
A5545G	0	176	0	21	1	NA	ORF1ab:p.1760T
A5563T	0	176	0	21	1	NA	ORF1ab:p.1766E>D
A5570C	0	176	0	21	1	NA	#N/A
A570G	0	176	0	21	1	NA	ORF1ab:p.102E>G
A5937G	0	176	0	21	1	NA	ORF1ab:p.1891E>G
A5989T	0	176	0	21	1	NA	ORF1ab:p.1908T
A6073T	0	176	0	21	1	NA	ORF1ab:p.1936K>N
A6098T	0	176	0	21	1	NA	#N/A
A623G	0	176	0	21	1	NA	ORF1ab:p.120K>E
A6248G	0	176	0	21	1	NA	ORF1ab:p.1995N>D
A6282C	0	176	0	21	1	NA	#N/A
A6293G	0	176	0	21	1	NA	ORF1ab:p.2010I>V
A6319G	0	176	0	21	1	NA	ORF1ab:p.2018P
A6403G	0	176	0	21	1	NA	ORF1ab:p.2046P
A6434T	0	176	0	21	1	NA	ORF1ab:p.2057I>L
A6436G	0	176	0	21	1	NA	ORF1ab:p.2057I>M
A6442G	0	176	0	21	1	NA	ORF1ab:p.2059K
A6465G	0	176	0	21	1	NA	ORF1ab:p.2067K>R
A6466G	0	176	0	21	1	NA	ORF1ab:p.2067K
A6481T	1	175	0	21	1	0.02	ORF1ab:p.2072V
A6491G	0	176	0	21	1	NA	ORF1ab:p.2076I>V
A652G	0	176	0	21	1	NA	ORF1ab:p.129K
A6584G	0	176	0	21	1	NA	ORF1ab:p.2107I>V
A6587G	0	176	0	21	1	NA	ORF1ab:p.2108K>E
A6604G	0	176	0	21	1	NA	ORF1ab:p.2113L
A6823AC	0	176	0	21	1	NA	#N/A
A6832C	0	176	0	21	1	NA	ORF1ab:p.2189R>S
A6929T	1	175	0	21	1	0.02	ORF1ab:p.2222N>Y
A6955T	0	176	0	21	1	NA	ORF1ab:p.2230I
A7031C	0	176	0	21	1	NA	ORF1ab:p.2256N>H
A705G	0	176	0	21	1	NA	ORF1ab:p.147D>G
A7179G	0	176	0	21	1	NA	ORF1ab:p.2305E>G
A7180G	0	176	0	21	1	NA	ORF1ab:p.2305E
A7181T	0	176	0	21	1	NA	#N/A
A7340G	0	176	0	21	1	NA	ORF1ab:p.2359I>V
A738G	0	176	0	21	1	NA	ORF1ab:p.158Q>R
A7399C	0	176	0	21	1	NA	ORF1ab:p.2378S
A7503G	0	176	0	21	1	NA	ORF1ab:p.2413Y>C
A7507C	0	176	0	21	1	NA	ORF1ab:p.2414K>N
A7512G	0	176	0	21	1	NA	ORF1ab:p.2416N>S
A7514T	0	176	0	21	1	NA	ORF1ab:p.2417R>*
A7661G	0	176	0	21	1	NA	ORF1ab:p.2466S>G
A7758C	0	176	0	21	1	NA	ORF1ab:p.2498N>T
A7807G	1	175	0	21	1	0.02	ORF1ab:p.2514E
A7842G	0	176	0	21	1	NA	ORF1ab:p.2526N>S
A7863G	0	176	0	21	1	NA	ORF1ab:p.2533K>R
A7901G	0	176	0	21	1	NA	ORF1ab:p.2546K>E
A7953G	0	176	0	21	1	NA	#N/A
A7958G	0	176	0	21	1	NA	ORF1ab:p.2565M>V
A7970T	0	176	0	21	1	NA	ORF1ab:p.2569I>L
A8129G	1	175	0	21	1	0.02	ORF1ab:p.2622K>E
A8130G	0	176	0	21	1	NA	ORF1ab:p.2622K>R
A8291T	0	176	0	21	1	NA	#N/A
A8339T	0	176	0	21	1	NA	ORF1ab:p.2692I>F
A8387T	0	176	0	21	1	NA	ORF1ab:p.2708N>Y
A8651C	1	175	0	21	1	0.02	ORF1ab:p.2796M>L
A8795T	0	176	0	21	1	NA	ORF1ab:p.2844S>C
A8812G	0	176	0	21	1	NA	ORF1ab:p.2849K
A8974G	0	176	0	21	1	NA	ORF1ab:p.2903I>M
A9082C	1	175	0	21	1	0.02	ORF1ab:p.2939L
A9197G	1	175	0	21	1	0.02	ORF1ab:p.2978T>A
A9274G	0	176	0	21	1	NA	ORF1ab:p.3003R
A9350G	0	176	0	21	1	NA	ORF1ab:p.3029N>D
A9496T	0	176	0	21	1	NA	ORF1ab:p.3077V
A9662G	1	175	0	21	1	0.02	ORF1ab:p.3133T>A
A9664G	0	176	0	21	1	NA	ORF1ab:p.3133T
A9768G	0	176	0	21	1	NA	ORF1ab:p.3168N>S
A993C	0	176	0	21	1	NA	ORF1ab:p.243E>A
AAC22877A	0	176	0	21	1	NA	#N/A
AAC2725A	0	176	0	21	1	NA	ORF1ab:p.821T>X
AAC29083A	0	176	0	21	1	NA	N:p.271T>X
AAG13991A	0	176	0	21	1	NA	#N/A
AAG20712A	0	176	0	21	1	NA	ORF1ab:p.6817R>X
AAT18923A	0	176	0	21	1	NA	ORF1ab:p.6220-6221EY>EX
AATTT6044A	0	176	0	21	1	NA	#N/A
AC10603A	1	175	0	21	1	0.02	#N/A
AC16623A	0	176	0	21	1	NA	ORF1ab:p.5454L>X
AC16886A	1	175	0	21	1	0.02	#N/A
AC17082A	0	176	0	21	1	NA	#N/A
AC24105A	0	176	0	21	1	NA	#N/A
AC481A	0	176	0	21	1	NA	ORF1ab:p.73R>X
AG10064A	0	176	0	21	1	NA	#N/A
AG11533A	0	176	0	21	1	NA	ORF1ab:p.3757G>X
AG11872A	0	176	0	21	1	NA	ORF1ab:p.3870V>X
AG12377A	0	176	0	21	1	NA	#N/A
AG13938A	0	176	0	21	1	NA	ORF1ab:p.4559E>X
AG20127A	1	175	0	21	1	0.02	#N/A
AG235A	0	176	0	21	1	NA	-
AG29016A	0	176	0	21	1	NA	#N/A
AG802A	0	176	0	21	1	NA	ORF1ab:p.180G>X
AGACAATT6565A	0	176	0	21	1	NA	#N/A
AGATTATGACTGTGTCTCTTTTT10510A	0	176	0	21	1	NA	#N/A
AGT11595A	0	176	0	21	1	NA	ORF1ab:p.3777-3778QC>QX
AGT3917A	0	176	0	21	1	NA	#N/A
AT15749A	0	176	0	21	1	NA	#N/A
AT21583A	0	176	0	21	1	NA	#N/A
AT22546A	0	176	0	21	1	NA	S:p.329F>X
AT26179A	0	176	0	21	1	NA	ORF3a:p.263I>X
AT28249A	0	176	0	21	1	NA	ORF8:p.119D>X
AT6042A	0	176	0	21	1	NA	#N/A
ATG21245A	0	176	0	21	1	NA	ORF1ab:p.6994-6995NV>NX
ATG22401A	0	176	0	21	1	NA	S:p.280-281NE>KX
ATGGTT518A	0	176	0	21	1	NA	ORF1ab:p.85-86MV>X
ATT14902A	0	176	0	21	1	NA	ORF1ab:p.4880I>X
ATT27055A	0	176	0	21	1	NA	M:p.178-179YY>*
ATTTACC18350A	0	176	0	21	1	NA	ORF1ab:p.6029-6031NLP>N
C10010A	0	176	0	21	1	NA	ORF1ab:p.3249L>I
C10038T	0	176	0	21	1	NA	ORF1ab:p.3258T>I
C10039T	5	171	0	21	1	0.06	ORF1ab:p.3258T
C10083T,A	0	176	0	21	1	NA	#N/A
C10138T	0	176	0	21	1	NA	ORF1ab:p.3291N
C10148A	0	176	0	21	1	NA	ORF1ab:p.3295L>I
C10156G	0	176	0	21	1	NA	ORF1ab:p.3297D>E
C10170A	0	176	0	21	1	NA	#N/A
C10183A	0	176	0	21	1	NA	ORF1ab:p.3306I
C10198T	0	176	0	21	1	NA	ORF1ab:p.3311D
C10202A	0	176	0	21	1	NA	ORF1ab:p.3313L>I
C10259T	0	176	0	21	1	NA	ORF1ab:p.3332Q>*
C1025T	0	176	0	21	1	NA	ORF1ab:p.254P>S
C1026A	0	176	0	21	1	NA	ORF1ab:p.254P>H
C1026CT	0	176	0	21	1	NA	ORF1ab:p.254P>PX
C10292A	0	176	0	21	1	NA	ORF1ab:p.3343H>N
C10301A	0	176	0	21	1	NA	ORF1ab:p.3346Q>K
C10373A	0	176	0	21	1	NA	ORF1ab:p.3370Q>K
C10401A	0	176	0	21	1	NA	#N/A
C10408T	0	176	0	21	1	NA	ORF1ab:p.3381Y
C10419A	0	176	0	21	1	NA	#N/A
C10474A	0	176	0	21	1	NA	ORF1ab:p.3403F>L
C10507T	0	176	0	21	1	NA	ORF1ab:p.3414N
C10537A	1	175	0	21	1	0.02	ORF1ab:p.3424Y>*
C10543T	0	176	0	21	1	NA	ORF1ab:p.3426H
C10568A	0	176	0	21	1	NA	ORF1ab:p.3435H>N
C10576T	0	176	0	21	1	NA	ORF1ab:p.3437G
C1059A	0	176	0	21	1	NA	ORF1ab:p.265T>N
C1059T	0	176	0	21	1	NA	ORF1ab:p.265T>I
C1060T	2	174	0	21	1	0.03	ORF1ab:p.265T
C10619A	0	176	0	21	1	NA	ORF1ab:p.3452Q>K
C10626A	0	176	0	21	1	NA	ORF1ab:p.3454A>E
C10628A	0	176	0	21	1	NA	ORF1ab:p.3455Q>K
C10718A	0	176	0	21	1	NA	ORF1ab:p.3485R
C10726T	0	176	0	21	1	NA	ORF1ab:p.3487T
C10755T	0	176	0	21	1	NA	ORF1ab:p.3497A>V
C10765T	0	176	0	21	1	NA	ORF1ab:p.3500Y
C10776A	0	176	0	21	1	NA	ORF1ab:p.3504P>H
C10789A	0	176	0	21	1	NA	ORF1ab:p.3508D>E
C10802A	0	176	0	21	1	NA	ORF1ab:p.3513L>I
C10815A	0	176	0	21	1	NA	ORF1ab:p.3517S>Y
C10820A	0	176	0	21	1	NA	ORF1ab:p.3519Q>K
C10834T	0	176	0	21	1	NA	ORF1ab:p.3523A
C10908A	0	176	0	21	1	NA	ORF1ab:p.3548A>D
C1091A	0	176	0	21	1	NA	ORF1ab:p.276P>T
C10965T	0	176	0	21	1	NA	ORF1ab:p.3567T>I
C10977A	0	176	0	21	1	NA	ORF1ab:p.3571A>E
C10993A	0	176	0	21	1	NA	ORF1ab:p.3576I
C11006A	0	176	0	21	1	NA	ORF1ab:p.3581H>N
C11020A	0	176	0	21	1	NA	ORF1ab:p.3585L
C1102A	1	175	0	21	1	0.02	ORF1ab:p.279S
C11034A	0	176	0	21	1	NA	#N/A
C11109T	0	176	0	21	1	NA	ORF1ab:p.3615A>V
C11130A	0	176	0	21	1	NA	ORF1ab:p.3622S>Y
C11139T	0	176	0	21	1	NA	ORF1ab:p.3625A>V
C1113A	1	175	0	21	1	0.02	ORF1ab:p.283T>N
C11152A	0	176	0	21	1	NA	ORF1ab:p.3629V
C11166A	0	176	0	21	1	NA	ORF1ab:p.3634A>E
C11173A	0	176	0	21	1	NA	ORF1ab:p.3636L
C11193A	0	176	0	21	1	NA	#N/A
C11224A	0	176	0	21	1	NA	ORF1ab:p.3653V
C11232A	0	176	0	21	1	NA	ORF1ab:p.3656P>H
C11259A	0	176	0	21	1	NA	ORF1ab:p.3665T>K
C11289A	0	176	0	21	1	NA	ORF1ab:p.3675S>Y
C11379T	0	176	0	21	1	NA	ORF1ab:p.3705A>V
C11416A	0	176	0	21	1	NA	ORF1ab:p.3717L
C11450A	0	176	0	21	1	NA	ORF1ab:p.3729Q>K
C11471T	1	175	0	21	1	0.02	ORF1ab:p.3736L>F
C11572T	0	176	0	21	1	NA	ORF1ab:p.3769F
C11620A	0	176	0	21	1	NA	ORF1ab:p.3785F>L
C11637A	0	176	0	21	1	NA	ORF1ab:p.3791T>N
C11651A	0	176	0	21	1	NA	ORF1ab:p.3796L>I
C1166A	1	175	0	21	1	0.02	ORF1ab:p.301R
C11758T	0	176	0	21	1	NA	ORF1ab:p.3831P
C11788T	0	176	0	21	1	NA	ORF1ab:p.3841N
C1179A	0	176	0	21	1	NA	ORF1ab:p.305P>Q
C11812A	0	176	0	21	1	NA	ORF1ab:p.3849G
C11853A	0	176	0	21	1	NA	ORF1ab:p.3863S>*
C11871A	0	176	0	21	1	NA	#N/A
C11916T	0	176	0	21	1	NA	ORF1ab:p.3884S>L
C11919A	0	176	0	21	1	NA	ORF1ab:p.3885S>Y
C1191T	0	176	0	21	1	NA	ORF1ab:p.309P>L
C11956T	0	176	0	21	1	NA	ORF1ab:p.3897D
C11960A	0	176	0	21	1	NA	ORF1ab:p.3899L>I
C11962T	1	175	0	21	1	0.02	ORF1ab:p.3899L
C11986A	0	176	0	21	1	NA	ORF1ab:p.3907A
C12005G	0	176	0	21	1	NA	ORF1ab:p.3914L>V
C12008T	0	176	0	21	1	NA	ORF1ab:p.3915L>F
C1201A	0	176	0	21	1	NA	#N/A
C12020T	0	176	0	21	1	NA	ORF1ab:p.3919L>F
C12068T	1	175	0	21	1	0.02	ORF1ab:p.3935L
C12081A	0	176	0	21	1	NA	ORF1ab:p.3939A>E
C12085A	0	176	0	21	1	NA	ORF1ab:p.3940T
C12114A	0	176	0	21	1	NA	ORF1ab:p.3950S>Y
C12115A	0	176	0	21	1	NA	ORF1ab:p.3950S
C12116A	0	176	0	21	1	NA	ORF1ab:p.3951L>I
C12120A	0	176	0	21	1	NA	ORF1ab:p.3952P>Q
C12129A	0	176	0	21	1	NA	ORF1ab:p.3955A>E
C12132T	0	176	0	21	1	NA	ORF1ab:p.3956A>V
C12141A	0	176	0	21	1	NA	ORF1ab:p.3959T>N
C12183A	0	176	0	21	1	NA	ORF1ab:p.3973S>Y
C12279A	0	176	0	21	1	NA	ORF1ab:p.4005A>D
C12296A	0	176	0	21	1	NA	ORF1ab:p.4011Q>K
C12396T	1	175	0	21	1	0.02	ORF1ab:p.4044A>V
C12400A	0	176	0	21	1	NA	ORF1ab:p.4045L
C12412A	0	176	0	21	1	NA	ORF1ab:p.4049I
C12420T	0	176	0	21	1	NA	ORF1ab:p.4052A>V
C12469A	1	175	0	21	1	0.02	ORF1ab:p.4068A
C12473T	0	176	0	21	1	NA	ORF1ab:p.4070L
C12484A	0	176	0	21	1	NA	ORF1ab:p.4073V
C12513T	1	175	0	21	1	0.02	ORF1ab:p.4083T>M
C12534T	0	176	0	21	1	NA	ORF1ab:p.4090T>I
C1254A	1	175	0	21	1	0.02	#N/A
C12559A	0	176	0	21	1	NA	ORF1ab:p.4098I
C125T	0	176	0	21	1	NA	-
C12621T	0	176	0	21	1	NA	ORF1ab:p.4119S>L
C12676T	4	172	0	21	1	0.05	ORF1ab:p.4137V
C1267T	0	176	0	21	1	NA	ORF1ab:p.334G
C12732A	0	176	0	21	1	NA	#N/A
C12733T	0	176	0	21	1	NA	ORF1ab:p.4156A
C12754T	0	176	0	21	1	NA	ORF1ab:p.4163C
C12815T	0	176	0	21	1	NA	ORF1ab:p.4184L
C1281T	0	176	0	21	1	NA	ORF1ab:p.339A>V
C12853A	0	176	0	21	1	NA	#N/A
C12880T	1	175	0	21	1	0.02	ORF1ab:p.4205I
C1288T	0	176	0	21	1	NA	ORF1ab:p.341C
C12900A	0	176	0	21	1	NA	ORF1ab:p.4212P>H
C12924T	0	176	0	21	1	NA	ORF1ab:p.4220P>L
C12974A	0	176	0	21	1	NA	ORF1ab:p.4237L>I
C1300T	1	175	0	21	1	0.02	ORF1ab:p.345G
C13016T	0	176	0	21	1	NA	ORF1ab:p.4251R>C
C13051A	0	176	0	21	1	NA	ORF1ab:p.4262A
C13056A	0	176	0	21	1	NA	ORF1ab:p.4264S>*
C13068A	1	175	0	21	1	0.02	#N/A
C13083T	0	176	0	21	1	NA	ORF1ab:p.4273A>V
C13130T	0	176	0	21	1	NA	#N/A
C13164A	0	176	0	21	1	NA	#N/A
C13247A	0	176	0	21	1	NA	ORF1ab:p.4328L>M
C13255T	1	175	0	21	1	0.02	ORF1ab:p.4330C
C13261A	0	176	0	21	1	NA	#N/A
C13271A	0	176	0	21	1	NA	ORF1ab:p.4336H>N
C13280A	0	176	0	21	1	NA	ORF1ab:p.4339P>T
C13335A	0	176	0	21	1	NA	ORF1ab:p.4357A>D
C13356T	0	176	0	21	1	NA	ORF1ab:p.4364T>I
C13372A	0	176	0	21	1	NA	ORF1ab:p.4369V
C13418T	0	176	0	21	1	NA	#N/A
C13436A	0	176	0	21	1	NA	ORF1ab:p.4391L>I
C13458A,T	1	175	0	21	1	0.02	#N/A
C13476A	0	176	0	21	1	NA	#N/A
C13491A	0	176	0	21	1	NA	ORF1ab:p.4409A
C13499T	0	176	0	21	1	NA	ORF1ab:p.4412T>I
C1349A	1	175	0	21	1	0.02	ORF1ab:p.362Q>K
C13501T	0	176	0	21	1	NA	ORF1ab:p.4413P>S
C13515A	0	176	0	21	1	NA	ORF1ab:p.4417G
C13603A	0	176	0	21	1	NA	ORF1ab:p.4447R>S
C13620T,A	0	176	0	21	1	NA	#N/A
C13643A	0	176	0	21	1	NA	ORF1ab:p.4460S>Y
C13724T	0	176	0	21	1	NA	ORF1ab:p.4487A>V
C13775A	0	176	0	21	1	NA	#N/A
C1385T	0	176	0	21	1	NA	ORF1ab:p.374H>Y
C13881T	0	176	0	21	1	NA	ORF1ab:p.4539V
C13923T	0	176	0	21	1	NA	ORF1ab:p.4553D
C13968A	0	176	0	21	1	NA	ORF1ab:p.4568A
C13989T,A	1	175	0	21	1	0.02	#N/A
C14016T	0	176	0	21	1	NA	ORF1ab:p.4584F
C14029T	0	176	0	21	1	NA	#N/A
C14068A	0	176	0	21	1	NA	ORF1ab:p.4602Q>K
C1409A	0	176	0	21	1	NA	ORF1ab:p.382H>N
C14106A	0	176	0	21	1	NA	ORF1ab:p.4614F>L
C14110CA	0	176	0	21	1	NA	ORF1ab:p.4616Q>QX
C14184A	0	176	0	21	1	NA	ORF1ab:p.4640T
C1426T	0	176	0	21	1	NA	ORF1ab:p.387Y
C14314A	1	175	0	21	1	0.02	#N/A
C14393A	0	176	0	21	1	NA	ORF1ab:p.4710S>Y
C14468T	1	175	0	21	1	0.02	ORF1ab:p.4735S>L
C14484A	0	176	0	21	1	NA	ORF1ab:p.4740F>L
C14531A	0	176	0	21	1	NA	ORF1ab:p.4756S>Y
C14536T	0	176	0	21	1	NA	ORF1ab:p.4758L>F
C14554A	0	176	0	21	1	NA	ORF1ab:p.4764L>I
C1457T	1	175	0	21	1	0.02	ORF1ab:p.398R>C
C14585A	0	176	0	21	1	NA	#N/A
C14591A	0	176	0	21	1	NA	ORF1ab:p.4776S>Y
C14599A,T	0	176	0	21	1	NA	#N/A
C14599T	0	176	0	21	1	NA	ORF1ab:p.4779L
C14625G	0	176	0	21	1	NA	#N/A
C14657G	1	175	0	21	1	0.02	ORF1ab:p.4798A>G
C14670A	0	176	0	21	1	NA	ORF1ab:p.4802V
C14676T	0	176	0	21	1	NA	ORF1ab:p.4804P
C14688G	1	175	0	21	1	0.02	#N/A
C1469T	0	176	0	21	1	NA	ORF1ab:p.402R>C
C14708T	1	175	0	21	1	0.02	ORF1ab:p.4815A>V
C14724T	1	175	0	21	1	0.02	ORF1ab:p.4820F
C14768A	0	176	0	21	1	NA	ORF1ab:p.4835A>D
C14786T	1	175	0	21	1	0.02	ORF1ab:p.4841A>V
C14805T	0	176	0	21	1	NA	ORF1ab:p.4847Y
C14809A	0	176	0	21	1	NA	ORF1ab:p.4849R>S
C14818G	0	176	0	21	1	NA	#N/A
C14821A	0	176	0	21	1	NA	ORF1ab:p.4853P>T
C14914A	0	176	0	21	1	NA	ORF1ab:p.4884Q>K
C14919A	0	176	0	21	1	NA	ORF1ab:p.4885V
C14931T	0	176	0	21	1	NA	ORF1ab:p.4889N
C14945A	0	176	0	21	1	NA	#N/A
C15010A	0	176	0	21	1	NA	ORF1ab:p.4916Q>K
C15024T	0	176	0	21	1	NA	ORF1ab:p.4920F
C15026T	1	175	0	21	1	0.02	ORF1ab:p.4921A>V
C15045A	0	176	0	21	1	NA	ORF1ab:p.4927V
C15050A	0	176	0	21	1	NA	ORF1ab:p.4929P>H
C15061A	0	176	0	21	1	NA	ORF1ab:p.4933Q>K
C15101T	0	176	0	21	1	NA	ORF1ab:p.4946A>V
C15103A	0	176	0	21	1	NA	#N/A
C15105A	0	176	0	21	1	NA	ORF1ab:p.4947R
C15122A	0	176	0	21	1	NA	#N/A
C15154T	0	176	0	21	1	NA	ORF1ab:p.4964H>Y
C15180A	0	176	0	21	1	NA	ORF1ab:p.4972A
C15277G	0	176	0	21	1	NA	ORF1ab:p.5005H>D
C15314A	0	176	0	21	1	NA	ORF1ab:p.5017A>D
C15319A	0	176	0	21	1	NA	#N/A
C15324T	0	176	0	21	1	NA	ORF1ab:p.5020N
C15358A	0	176	0	21	1	NA	ORF1ab:p.5032R>S
C15455A	0	176	0	21	1	NA	#N/A
C15500T	0	176	0	21	1	NA	#N/A
C15532G	0	176	0	21	1	NA	#N/A
C15542T	0	176	0	21	1	NA	ORF1ab:p.5093T>M
C15545G	1	175	0	21	1	0.02	#N/A
C15559T	0	176	0	21	1	NA	ORF1ab:p.5099L>F
C15654A	0	176	0	21	1	NA	ORF1ab:p.5130D>E
C15680T	0	176	0	21	1	NA	ORF1ab:p.5139A>V
C15701A	0	176	0	21	1	NA	#N/A
C15714T,A	0	176	0	21	1	NA	#N/A
C15725A	0	176	0	21	1	NA	#N/A
C15738T	0	176	0	21	1	NA	ORF1ab:p.5158F
C15763A	0	176	0	21	1	NA	ORF1ab:p.5167L>I
C15824T	0	176	0	21	1	NA	ORF1ab:p.5187S>F
C15848T	1	175	0	21	1	0.02	ORF1ab:p.5195T>I
C15852A	0	176	0	21	1	NA	ORF1ab:p.5196D>E
C15883A	0	176	0	21	1	NA	#N/A
C15890CA	0	176	0	21	1	NA	ORF1ab:p.5209T>TX
C15925A	0	176	0	21	1	NA	ORF1ab:p.5221L>I
C15960G	0	176	0	21	1	NA	ORF1ab:p.5232A
C16022A	0	176	0	21	1	NA	#N/A
C16057A	0	176	0	21	1	NA	ORF1ab:p.5265P>T
C16058A	0	176	0	21	1	NA	ORF1ab:p.5265P>H
C16084A	0	176	0	21	1	NA	ORF1ab:p.5274H>N
C1609T	0	176	0	21	1	NA	ORF1ab:p.448D
C1612T	1	175	0	21	1	0.02	ORF1ab:p.449N
C16151A	0	176	0	21	1	NA	#N/A
C16159A	0	176	0	21	1	NA	ORF1ab:p.5299L>I
C16163T	0	176	0	21	1	NA	ORF1ab:p.5300T>I
C16238T	0	176	0	21	1	NA	ORF1ab:p.5325A>V
C16247G	0	176	0	21	1	NA	#N/A
C16260T	1	175	0	21	1	0.02	ORF1ab:p.5332C
C1628CA	0	176	0	21	1	NA	ORF1ab:p.455Q>QX
C16293T	0	176	0	21	1	NA	ORF1ab:p.5343C
C162T	1	175	0	21	1	0.02	-
C16323T	0	176	0	21	1	NA	ORF1ab:p.5353C
C16457T	0	176	0	21	1	NA	ORF1ab:p.5398S>L
C16466T	0	176	0	21	1	NA	ORF1ab:p.5401P>L
C16611A	0	176	0	21	1	NA	ORF1ab:p.5449T
C16616T	0	176	0	21	1	NA	ORF1ab:p.5451T>I
C16626T	0	176	0	21	1	NA	ORF1ab:p.5454L
C16648A	0	176	0	21	1	NA	ORF1ab:p.5462L>I
C16650A	0	176	0	21	1	NA	ORF1ab:p.5462L
C16675T	0	176	0	21	1	NA	ORF1ab:p.5471L
C16708T	0	176	0	21	1	NA	ORF1ab:p.5482L
C16751A	1	175	0	21	1	0.02	ORF1ab:p.5496P>H
C1686T	0	176	0	21	1	NA	ORF1ab:p.474A>V
C16887T	2	174	0	21	1	0.03	ORF1ab:p.5541Y
C16924T	0	176	0	21	1	NA	#N/A
C16928G	0	176	0	21	1	NA	#N/A
C1698A	0	176	0	21	1	NA	ORF1ab:p.478A>E
C16A	0	176	0	21	1	NA	#N/A
C17024T	0	176	0	21	1	NA	ORF1ab:p.5587S>F
C17028T	0	176	0	21	1	NA	ORF1ab:p.5588S
C17036T	2	174	0	21	1	0.03	ORF1ab:p.5591A>V
C17069CT	0	176	0	21	1	NA	#N/A
C1707T	2	174	0	21	1	0.03	ORF1ab:p.481S>F
C17104G	0	176	0	21	1	NA	ORF1ab:p.5614H>D
C17133A	0	176	0	21	1	NA	#N/A
C17135T,A	0	176	0	21	1	NA	#N/A
C17143A	0	176	0	21	1	NA	ORF1ab:p.5627R>S
C17167A	0	176	0	21	1	NA	ORF1ab:p.5635H>N
C17174A	0	176	0	21	1	NA	#N/A
C17251A	0	176	0	21	1	NA	ORF1ab:p.5663R>S
C17285A	0	176	0	21	1	NA	ORF1ab:p.5674S>*
C17372A	0	176	0	21	1	NA	#N/A
C17373A	0	176	0	21	1	NA	ORF1ab:p.5703A
C17397A	0	176	0	21	1	NA	ORF1ab:p.5711V
C173A,T	1	175	0	21	1	0.02	#N/A
C17414A	0	176	0	21	1	NA	#N/A
C17439T	0	176	0	21	1	NA	ORF1ab:p.5725D
C17441A	0	176	0	21	1	NA	ORF1ab:p.5726P>H
C17446A,T	0	176	0	21	1	NA	#N/A
C17458A	0	176	0	21	1	NA	ORF1ab:p.5732P>T
C17459A	0	176	0	21	1	NA	#N/A
C17474T	0	176	0	21	1	NA	ORF1ab:p.5737T>I
C17492T	0	176	0	21	1	NA	ORF1ab:p.5743P>L
C17507A	0	176	0	21	1	NA	#N/A
C17528T	0	176	0	21	1	NA	ORF1ab:p.5755T>I
C17547A	0	176	0	21	1	NA	ORF1ab:p.5761F>L
C17550A	0	176	0	21	1	NA	ORF1ab:p.5762L
C17560A	0	176	0	21	1	NA	ORF1ab:p.5766R
C17560CT	0	176	0	21	1	NA	#N/A
C17573A	0	176	0	21	1	NA	ORF1ab:p.5770A>D
C1758T	1	175	0	21	1	0.02	ORF1ab:p.498A>V
C17642A	0	176	0	21	1	NA	ORF1ab:p.5793A>D
C17644A	0	176	0	21	1	NA	ORF1ab:p.5794Q>K
C1766A	0	176	0	21	1	NA	ORF1ab:p.501Q>K
C17676T	0	176	0	21	1	NA	ORF1ab:p.5804I
C17733T	0	176	0	21	1	NA	ORF1ab:p.5823F
C17734A	0	176	0	21	1	NA	ORF1ab:p.5824L>I
C17738T	0	176	0	21	1	NA	ORF1ab:p.5825T>I
C17746T,A	0	176	0	21	1	NA	#N/A
C1779G	0	176	0	21	1	NA	ORF1ab:p.505S>C
C17822A	0	176	0	21	1	NA	ORF1ab:p.5853P>Q
C17827A	0	176	0	21	1	NA	ORF1ab:p.5855Q>K
C17840T	0	176	0	21	1	NA	ORF1ab:p.5859S>L
C17900T	1	175	0	21	1	0.02	ORF1ab:p.5879S>F
C17934A	0	176	0	21	1	NA	ORF1ab:p.5890T
C17939T	0	176	0	21	1	NA	ORF1ab:p.5892A>V
C17953T	0	176	0	21	1	NA	ORF1ab:p.5897L>F
C17985A	0	176	0	21	1	NA	ORF1ab:p.5907D>E
C18004A	0	176	0	21	1	NA	ORF1ab:p.5914L>I
C18013A	0	176	0	21	1	NA	#N/A
C18014A	0	176	0	21	1	NA	ORF1ab:p.5917P>Q
C18032T	0	176	0	21	1	NA	ORF1ab:p.5923T>I
C18086T	0	176	0	21	1	NA	ORF1ab:p.5941T>I
C18110T	0	176	0	21	1	NA	ORF1ab:p.5949P>L
C18113T	0	176	0	21	1	NA	ORF1ab:p.5950T>I
C18118A	0	176	0	21	1	NA	ORF1ab:p.5952L>I
C18138A	1	175	0	21	1	0.02	ORF1ab:p.5958F>L
C18138CA	0	176	0	21	1	NA	ORF1ab:p.5958F>FX
C18204A	0	176	0	21	1	NA	ORF1ab:p.5980I
C18247A	0	176	0	21	1	NA	ORF1ab:p.5995P>T
C18248A	0	176	0	21	1	NA	ORF1ab:p.5995P>H
C18261A	1	175	0	21	1	0.02	ORF1ab:p.5999I
C18263A	0	176	0	21	1	NA	ORF1ab:p.6000T>N
C18267T	0	176	0	21	1	NA	ORF1ab:p.6001R
C18275A	0	176	0	21	1	NA	ORF1ab:p.6004A>D
C18283T	0	176	0	21	1	NA	ORF1ab:p.6007H>Y
C18289T	0	176	0	21	1	NA	ORF1ab:p.6009R>C
C18303A	0	176	0	21	1	NA	ORF1ab:p.6013G
C18306A	0	176	0	21	1	NA	ORF1ab:p.6014F>L
C18312A	0	176	0	21	1	NA	ORF1ab:p.6016V
C18356T	0	176	0	21	1	NA	ORF1ab:p.6031P>L
C18388A	0	176	0	21	1	NA	ORF1ab:p.6042L>I
C18421A	0	176	0	21	1	NA	ORF1ab:p.6053P>T
C18458G	0	176	0	21	1	NA	#N/A
C18486T	1	175	0	21	1	0.02	ORF1ab:p.6074L
C1848A	0	176	0	21	1	NA	#N/A
C18555T	1	175	0	21	1	0.02	ORF1ab:p.6097D
C18557T	0	176	0	21	1	NA	ORF1ab:p.6098T>I
C18568A	0	176	0	21	1	NA	ORF1ab:p.6102L>I
C1859A	1	175	0	21	1	0.02	ORF1ab:p.532P>T
C18647A,T	0	176	0	21	1	NA	#N/A
C18652A	0	176	0	21	1	NA	ORF1ab:p.6130R>S
C18664A	0	176	0	21	1	NA	ORF1ab:p.6134L>I
C18693A,T	0	176	0	21	1	NA	#N/A
C18724A	0	176	0	21	1	NA	#N/A
C18728A	0	176	0	21	1	NA	ORF1ab:p.6155S>Y
C18747T	0	176	0	21	1	NA	ORF1ab:p.6161V
C18754A	0	176	0	21	1	NA	ORF1ab:p.6164P>T
C18755A	0	176	0	21	1	NA	ORF1ab:p.6164P>Q
C18772A	0	176	0	21	1	NA	#N/A
C18796T,A	0	176	0	21	1	NA	#N/A
C18804T	0	176	0	21	1	NA	ORF1ab:p.6180S
C18823A	0	176	0	21	1	NA	#N/A
C18829A	0	176	0	21	1	NA	#N/A
C1884T	0	176	0	21	1	NA	ORF1ab:p.540A>V
C18928T	0	176	0	21	1	NA	ORF1ab:p.6222P>S
C18946T	0	176	0	21	1	NA	ORF1ab:p.6228L
C18979T	0	176	0	21	1	NA	ORF1ab:p.6239H>Y
C19019A	0	176	0	21	1	NA	ORF1ab:p.6252P>Q
C19027A	0	176	0	21	1	NA	ORF1ab:p.6255H>N
C19042T	0	176	0	21	1	NA	ORF1ab:p.6260P>S
C19043A	0	176	0	21	1	NA	ORF1ab:p.6260P>H
C19097T	0	176	0	21	1	NA	ORF1ab:p.6278A>V
C1912T	1	175	0	21	1	0.02	ORF1ab:p.549S
C19145T	0	176	0	21	1	NA	ORF1ab:p.6294S>F
C1915A	1	175	0	21	1	0.02	ORF1ab:p.550R
C19164T	0	176	0	21	1	NA	ORF1ab:p.6300D
C19170T	0	176	0	21	1	NA	ORF1ab:p.6302F
C19186T	0	176	0	21	1	NA	ORF1ab:p.6308L
C1919A	1	175	0	21	1	0.02	ORF1ab:p.552L>I
C19200A	0	176	0	21	1	NA	#N/A
C19206A	0	176	0	21	1	NA	ORF1ab:p.6314V
C19217A	0	176	0	21	1	NA	ORF1ab:p.6318P>H
C19227A	0	176	0	21	1	NA	ORF1ab:p.6321S
C19264A	0	176	0	21	1	NA	ORF1ab:p.6334L>I
C19317A,T	2	174	0	21	1	0.03	#N/A
C1931T	0	176	0	21	1	NA	ORF1ab:p.556Q>*
C19382A	1	175	0	21	1	0.02	ORF1ab:p.6373S>Y
C19391A	0	176	0	21	1	NA	ORF1ab:p.6376P>Q
C19402T	1	175	0	21	1	0.02	ORF1ab:p.6380H>Y
C19524T	3	173	0	21	1	0.04	ORF1ab:p.6420L
C19545T	0	176	0	21	1	NA	ORF1ab:p.6427I
C19554CT	0	176	0	21	1	NA	#N/A
C19576T	0	176	0	21	1	NA	ORF1ab:p.6438Q>*
C19593T	0	176	0	21	1	NA	ORF1ab:p.6443N
C1959T	0	176	0	21	1	NA	ORF1ab:p.565A>V
C19698A	0	176	0	21	1	NA	ORF1ab:p.6478I
C19718T	1	175	0	21	1	0.02	ORF1ab:p.6485T>I
C19781T	0	176	0	21	1	NA	ORF1ab:p.6506A>V
C19813A	0	176	0	21	1	NA	ORF1ab:p.6517P>T
C19868A	1	175	0	21	1	0.02	ORF1ab:p.6535T>N
C19944A	0	176	0	21	1	NA	ORF1ab:p.6560A
C19951A	0	176	0	21	1	NA	ORF1ab:p.6563P>T
C19952A	0	176	0	21	1	NA	ORF1ab:p.6563P>Q
C19977A	0	176	0	21	1	NA	ORF1ab:p.6571L
C19983G	0	176	0	21	1	NA	ORF1ab:p.6573V
C19A	0	176	0	21	1	NA	#N/A
C20008A	0	176	0	21	1	NA	ORF1ab:p.6582Q>K
C20081A	0	176	0	21	1	NA	ORF1ab:p.6606S>Y
C20089A	0	176	0	21	1	NA	#N/A
C20115T	0	176	0	21	1	NA	ORF1ab:p.6617V
C20117T	0	176	0	21	1	NA	ORF1ab:p.6618T>I
C20141A	0	176	0	21	1	NA	#N/A
C20178A,T	2	174	0	21	1	0.03	#N/A
C20179A	0	176	0	21	1	NA	ORF1ab:p.6639Q>K
C20206A	0	176	0	21	1	NA	ORF1ab:p.6648Q>K
C20235A	0	176	0	21	1	NA	ORF1ab:p.6657P
C20242A	0	176	0	21	1	NA	ORF1ab:p.6660Q>K
C20259A	0	176	0	21	1	NA	ORF1ab:p.6665F>L
C20283A	0	176	0	21	1	NA	ORF1ab:p.6673F>L
C20320T	0	176	0	21	1	NA	ORF1ab:p.6686H>Y
C20325A	0	176	0	21	1	NA	ORF1ab:p.6687I
C20344A	0	176	0	21	1	NA	#N/A
C203T	1	175	0	21	1	0.02	-
C20402CA	0	176	0	21	1	NA	#N/A
C20428G,A	0	176	0	21	1	NA	#N/A
C20429T	1	175	0	21	1	0.02	ORF1ab:p.6722P>L
C20480A	0	176	0	21	1	NA	ORF1ab:p.6739S>*
C20545T	0	176	0	21	1	NA	#N/A
C20648A	0	176	0	21	1	NA	ORF1ab:p.6795P>Q
C20703T	0	176	0	21	1	NA	ORF1ab:p.6813Y
C20759T	1	175	0	21	1	0.02	ORF1ab:p.6832A>V
C20767T	0	176	0	21	1	NA	ORF1ab:p.6835P>S
C20803A	0	176	0	21	1	NA	#N/A
C20823T	1	175	0	21	1	0.02	ORF1ab:p.6853N
C20926T	0	176	0	21	1	NA	ORF1ab:p.6888P>S
C20941T	0	176	0	21	1	NA	ORF1ab:p.6893L>F
C20946A	0	176	0	21	1	NA	ORF1ab:p.6894V
C20951A	0	176	0	21	1	NA	ORF1ab:p.6896S>*
C20956A	0	176	0	21	1	NA	ORF1ab:p.6898L>I
C20972A	0	176	0	21	1	NA	#N/A
C20978A	0	176	0	21	1	NA	ORF1ab:p.6905A>E
C20987T	0	176	0	21	1	NA	ORF1ab:p.6908T>I
C21034T	0	176	0	21	1	NA	ORF1ab:p.6924L>F
C21110T	1	175	0	21	1	0.02	ORF1ab:p.6949T>I
C21130T	0	176	0	21	1	NA	#N/A
C21133T	0	176	0	21	1	NA	#N/A
C2113T	0	176	0	21	1	NA	ORF1ab:p.616I
C21156T	0	176	0	21	1	NA	ORF1ab:p.6964S
C21161A	0	176	0	21	1	NA	ORF1ab:p.6966A>D
C21207A	0	176	0	21	1	NA	ORF1ab:p.6981L
C21233A	0	176	0	21	1	NA	ORF1ab:p.6990A>D
C21254T	0	176	0	21	1	NA	ORF1ab:p.6997A>V
C21257G,T	0	176	0	21	1	NA	#N/A
C21269T,A	0	176	0	21	1	NA	#N/A
C21302A	0	176	0	21	1	NA	ORF1ab:p.7013P>Q
C21327A	0	176	0	21	1	NA	ORF1ab:p.7021V
C21335T	0	176	0	21	1	NA	ORF1ab:p.7024A>V
C21364A	0	176	0	21	1	NA	ORF1ab:p.7034P>T
C21370T	0	176	0	21	1	NA	ORF1ab:p.7036Q>*
C21377A	0	176	0	21	1	NA	ORF1ab:p.7038S>Y
C21396T	0	176	0	21	1	NA	ORF1ab:p.7044D
C21411T	1	175	0	21	1	0.02	ORF1ab:p.7049P
C21412A	0	176	0	21	1	NA	ORF1ab:p.7050L>I
C21431T	0	176	0	21	1	NA	ORF1ab:p.7056A>V
C2143A	0	176	0	21	1	NA	ORF1ab:p.626P
C21454A	0	176	0	21	1	NA	ORF1ab:p.7064Q>K
C2146A	0	176	0	21	1	NA	ORF1ab:p.627V
C21513T	0	176	0	21	1	NA	ORF1ab:p.7083N
C21516A	0	176	0	21	1	NA	ORF1ab:p.7084N>K
C21541A	0	176	0	21	1	NA	ORF1ab:p.7093L>I
C21587A	1	175	0	21	1	0.02	S:p.9P>T
C21602A	0	176	0	21	1	NA	S:p.14Q>K
C21614T	1	175	0	21	1	0.02	S:p.18L>F
C21627T	0	176	0	21	1	NA	S:p.22T>I
C21638T	0	176	0	21	1	NA	S:p.26P>S
C21658A	0	176	0	21	1	NA	S:p.32F>L
C21696A	0	176	0	21	1	NA	S:p.45S>Y
C21699G	0	176	0	21	1	NA	S:p.46S>*
C21732CT	0	176	0	21	1	NA	S:p.57P>PX
C21736A,T	0	176	0	21	1	NA	#N/A
C21736T	2	174	0	21	1	0.03	S:p.58F
C21742T	0	176	0	21	1	NA	S:p.60S
C21772T	1	175	0	21	1	0.02	S:p.70V
C21781A	0	176	0	21	1	NA	S:p.73T
C21844T	0	176	0	21	1	NA	S:p.94S
C21846T	0	176	0	21	1	NA	S:p.95T>I
C21859T	0	176	0	21	1	NA	S:p.99N
C21871A	0	176	0	21	1	NA	S:p.103G
C21885T	0	176	0	21	1	NA	S:p.108T>I
C2189T	0	176	0	21	1	NA	ORF1ab:p.642L>F
C218T	0	176	0	21	1	NA	-
C21903A	0	176	0	21	1	NA	S:p.114T>N
C21A	0	176	0	21	1	NA	-
C22062CT	0	176	0	21	1	NA	S:p.167T>TX
C22187A	0	176	0	21	1	NA	S:p.209P>T
C22210A	1	175	0	21	1	0.02	S:p.216L
C22214A	0	176	0	21	1	NA	S:p.218Q>K
C22236T	0	176	0	21	1	NA	S:p.225P>L
C22250T	0	176	0	21	1	NA	S:p.230P>S
C22251T,A	0	176	0	21	1	NA	#N/A
C22267A	0	176	0	21	1	NA	S:p.235I
C22281T	0	176	0	21	1	NA	S:p.240T>I
C222T	1	175	0	21	1	0.02	-
C22313A	0	176	0	21	1	NA	S:p.251P>T
C22323A	0	176	0	21	1	NA	S:p.254S>Y
C22326A	0	176	0	21	1	NA	S:p.255S>Y
C22439A	1	175	0	21	1	0.02	S:p.293L>I
C2245A	0	176	0	21	1	NA	ORF1ab:p.660V
C22480T	0	176	0	21	1	NA	S:p.306F
C22498T	0	176	0	21	1	NA	S:p.312I
C22594A	0	176	0	21	1	NA	S:p.344A
C22594T	0	176	0	21	1	NA	S:p.344A
C22713T	0	176	0	21	1	NA	S:p.384P>L
C22730T	1	175	0	21	1	0.02	S:p.390L>F
C22747T	1	175	0	21	1	0.02	S:p.395V
C22758T	0	176	0	21	1	NA	#N/A
C22797A	0	176	0	21	1	NA	S:p.412P>Q
C22802CA	1	175	0	21	1	0.02	S:p.414Q>QX
C22851T	1	175	0	21	1	0.02	S:p.430T>I
C22875A	1	175	0	21	1	0.02	S:p.438S>Y
C22883A	0	176	0	21	1	NA	S:p.441L>I
C22971T	1	175	0	21	1	0.02	S:p.470T>I
C22995A	1	175	0	21	1	0.02	S:p.478T>K
C23029T	1	175	0	21	1	0.02	S:p.489Y
C23043T	0	176	0	21	1	NA	S:p.494S>L
C23053A	0	176	0	21	1	NA	S:p.497F>L
C2306T	0	176	0	21	1	NA	ORF1ab:p.681L>F
C23086T	0	176	0	21	1	NA	S:p.508Y
C23127T	1	175	0	21	1	0.02	S:p.522A>V
C23179A	0	176	0	21	1	NA	S:p.539V
C23202A	0	176	0	21	1	NA	S:p.547T>K
C23248T	1	175	0	21	1	0.02	S:p.562F
C23249T	0	176	0	21	1	NA	S:p.563Q>*
C23260A	0	176	0	21	1	NA	S:p.566G
C23271A	0	176	0	21	1	NA	S:p.570A>D
C23290A	0	176	0	21	1	NA	S:p.576V
C23291T	0	176	0	21	1	NA	S:p.577R>C
C23373A	0	176	0	21	1	NA	S:p.604T>N
C23381A	0	176	0	21	1	NA	S:p.607Q>K
C23393T	0	176	0	21	1	NA	S:p.611L>F
C23422A	0	176	0	21	1	NA	S:p.620V
C23423A	0	176	0	21	1	NA	S:p.621P>T
C23430A	0	176	0	21	1	NA	S:p.623A>D
C23435A	0	176	0	21	1	NA	S:p.625H>N
C2344A	0	176	0	21	1	NA	ORF1ab:p.693I
C23454A	0	176	0	21	1	NA	S:p.631P>H
C23492A	0	176	0	21	1	NA	#N/A
C23525T	1	175	0	21	1	0.02	S:p.655H>Y
C23533T	1	175	0	21	1	0.02	S:p.657N
C23604A	0	176	0	21	1	NA	S:p.681P>H
C23606T	0	176	0	21	1	NA	S:p.682R>W
C23613T	1	175	0	21	1	0.02	S:p.684A>V
C23630A	0	176	0	21	1	NA	S:p.690Q>K
C23635T	0	176	0	21	1	NA	S:p.691S
C23638T	2	174	0	21	1	0.03	S:p.692I
C23644A	0	176	0	21	1	NA	S:p.694A
C23706A	0	176	0	21	1	NA	#N/A
C23766A	0	176	0	21	1	NA	S:p.735S>*
C23766T	0	176	0	21	1	NA	S:p.735S>L
C23799A	0	176	0	21	1	NA	S:p.746S>*
C23854T	0	176	0	21	1	NA	S:p.764N
C2395A	0	176	0	21	1	NA	ORF1ab:p.710V
C23987T,G	1	175	0	21	1	0.02	#N/A
C23996T	0	176	0	21	1	NA	S:p.812P>S
C24034T	1	175	0	21	1	0.02	S:p.824N
C24082T	0	176	0	21	1	NA	S:p.840C
C24096T	1	175	0	21	1	0.02	S:p.845A>V
C24109A,T	0	176	0	21	1	NA	#N/A
C24130T	0	176	0	21	1	NA	S:p.856N
C24146T	0	176	0	21	1	NA	S:p.862P>S
C24155T	0	176	0	21	1	NA	S:p.865L>F
C24198A	0	176	0	21	1	NA	S:p.879A>E
C24213A	0	176	0	21	1	NA	S:p.884S>Y
C24223T	0	176	0	21	1	NA	S:p.887T
C24270A,T	0	176	0	21	1	NA	#N/A
C24297T	0	176	0	21	1	NA	S:p.912T>I
C24320A	0	176	0	21	1	NA	S:p.920Q>K
C24337T	0	176	0	21	1	NA	S:p.925N
C24358CA	0	176	0	21	1	NA	S:p.932G>GX
C24372A	1	175	0	21	1	0.02	S:p.937S>*
C24378A	1	175	0	21	1	0.02	S:p.939S>Y
C24404A	0	176	0	21	1	NA	S:p.948L>I
C24502A	0	176	0	21	1	NA	S:p.980I
C24627A	0	176	0	21	1	NA	S:p.1022A>D
C24707T,A	0	176	0	21	1	NA	#N/A
C24715T	0	176	0	21	1	NA	S:p.1051S
C24718G	0	176	0	21	1	NA	#N/A
C24767A,G	1	175	0	21	1	0.02	#N/A
C2485A,T	0	176	0	21	1	NA	#N/A
C24896T	0	176	0	21	1	NA	S:p.1112P>S
C24961T	1	175	0	21	1	0.02	S:p.1133V
C24980A	0	176	0	21	1	NA	S:p.1140P>T
C25002A,T	1	175	0	21	1	0.02	#N/A
C25006T	0	176	0	21	1	NA	S:p.1148F
C25037A	1	175	0	21	1	0.02	S:p.1159H>N
C25044A	0	176	0	21	1	NA	#N/A
C25066A	0	176	0	21	1	NA	S:p.1168D>E
C2509A	0	176	0	21	1	NA	ORF1ab:p.748P
C25132A	0	176	0	21	1	NA	S:p.1190A
C25160T	0	176	0	21	1	NA	S:p.1200L>F
C25184T	0	176	0	21	1	NA	S:p.1208Q>*
C25199A	0	176	0	21	1	NA	S:p.1213P>T
C25231A	1	175	0	21	1	0.02	S:p.1223G
C25275A	0	176	0	21	1	NA	S:p.1238T>N
C25275T	0	176	0	21	1	NA	S:p.1238T>I
C25294A	0	176	0	21	1	NA	S:p.1244L
C25317T	0	176	0	21	1	NA	S:p.1252S>F
C25350A	0	176	0	21	1	NA	S:p.1263P>Q
C25413A	1	175	0	21	1	0.02	ORF3a:p.7I
C25416T	0	176	0	21	1	NA	ORF3a:p.8F
C25427T	0	176	0	21	1	NA	ORF3a:p.12T>I
C25487T	0	176	0	21	1	NA	ORF3a:p.32T>I
C25490T	0	176	0	21	1	NA	ORF3a:p.33A>V
C25513A	0	176	0	21	1	NA	ORF3a:p.41L>I
C25521T	0	176	0	21	1	NA	ORF3a:p.43F
C25546T	1	175	0	21	1	0.02	ORF3a:p.52L>F
C25549T	1	175	0	21	1	0.02	ORF3a:p.53L>F
C25561A	0	176	0	21	1	NA	ORF3a:p.57Q>K
C25572CA	0	176	0	21	1	NA	ORF3a:p.60S>SX
C25578T	0	176	0	21	1	NA	ORF3a:p.62I
C25585A	0	176	0	21	1	NA	ORF3a:p.65L>I
C25609A	0	176	0	21	1	NA	ORF3a:p.73L>I
C25611A	0	176	0	21	1	NA	ORF3a:p.73L
C25613A	0	176	0	21	1	NA	ORF3a:p.74S>Y
C25624A	0	176	0	21	1	NA	ORF3a:p.78H>N
C25680A	0	176	0	21	1	NA	ORF3a:p.96L
C25685A	0	176	0	21	1	NA	ORF3a:p.98A>D
C25710T	1	175	0	21	1	0.02	ORF3a:p.106L
C25771T	0	176	0	21	1	NA	ORF3a:p.127L>F
C25820A	1	175	0	21	1	0.02	ORF3a:p.143A>D
C25821T	0	176	0	21	1	NA	ORF3a:p.143A
C25840T	0	176	0	21	1	NA	ORF3a:p.150H>Y
C25925A,T	0	176	0	21	1	NA	#N/A
C25945A	0	176	0	21	1	NA	ORF3a:p.185Q>K
C2594A	0	176	0	21	1	NA	ORF1ab:p.777P>T
C25976T	0	176	0	21	1	NA	ORF3a:p.195S>F
C26004A	0	176	0	21	1	NA	ORF3a:p.204H>Q
C26004T	0	176	0	21	1	NA	ORF3a:p.204H
C26015T,A	0	176	0	21	1	NA	#N/A
C26022T	1	175	0	21	1	0.02	ORF3a:p.210D
C26039A	0	176	0	21	1	NA	#N/A
C26058T	0	176	0	21	1	NA	ORF3a:p.222D
C26060T	4	172	0	21	1	0.05	ORF3a:p.223T>I
C26079T	0	176	0	21	1	NA	ORF3a:p.229T
C2607A	0	176	0	21	1	NA	ORF1ab:p.781T>K
C26082T	1	175	0	21	1	0.02	ORF3a:p.230F
C26110T	1	175	0	21	1	0.02	ORF3a:p.240P>S
C26111T	2	174	0	21	1	0.03	ORF3a:p.240P>L
C26124T	0	176	0	21	1	NA	ORF3a:p.244V
C26125A	0	176	0	21	1	NA	ORF3a:p.245Q>K
C26176A	0	176	0	21	1	NA	ORF3a:p.262P>T
C26204T	1	175	0	21	1	0.02	ORF3a:p.271T>I
C26222A	1	175	0	21	1	0.02	-
C26322T	0	176	0	21	1	NA	E:p.26F
C26333T	0	176	0	21	1	NA	E:p.30T>I
C26343A	0	176	0	21	1	NA	E:p.33I
C26353A	0	176	0	21	1	NA	E:p.37L>I
C2636A	0	176	0	21	1	NA	ORF1ab:p.791L>I
C26370A	0	176	0	21	1	NA	E:p.42Y>*
C26404T	0	176	0	21	1	NA	E:p.54P>S
C26405T	0	176	0	21	1	NA	E:p.54P>L
C26408T	0	176	0	21	1	NA	E:p.55S>F
C26437T	0	176	0	21	1	NA	E:p.65L
C2644A	0	176	0	21	1	NA	ORF1ab:p.793I
C26456T	0	176	0	21	1	NA	E:p.71P>L
C26533T	0	176	0	21	1	NA	M:p.4S>F
C26542A	1	175	0	21	1	0.02	M:p.7T>N
C26601A	0	176	0	21	1	NA	M:p.27L>I
C26625A	0	176	0	21	1	NA	M:p.35L>I
C2662A	0	176	0	21	1	NA	#N/A
C26645T	1	175	0	21	1	0.02	M:p.41N
C26721A	0	176	0	21	1	NA	M:p.67L>I
C2676A	0	176	0	21	1	NA	ORF1ab:p.804P>H
C26781A	0	176	0	21	1	NA	M:p.87L>I
C26807T	0	176	0	21	1	NA	M:p.95Y
C26815A	0	176	0	21	1	NA	M:p.98A>D
C26818A	0	176	0	21	1	NA	M:p.99S>Y
C26822T	0	176	0	21	1	NA	M:p.100F
C26835T	0	176	0	21	1	NA	M:p.105R>C
C26845A	0	176	0	21	1	NA	#N/A
C26858A	0	176	0	21	1	NA	M:p.112F>L
C26882A	1	175	0	21	1	0.02	M:p.120L
C26907A	0	176	0	21	1	NA	M:p.129L>M
C26942T	0	176	0	21	1	NA	M:p.140I
C26964T	0	176	0	21	1	NA	M:p.148H>Y
C26977A,T	1	175	0	21	1	0.02	#N/A
C26982A	0	176	0	21	1	NA	M:p.154H>N
C27005A	0	176	0	21	1	NA	M:p.161I
C27028T	0	176	0	21	1	NA	M:p.169T>I
C27040A	0	176	0	21	1	NA	M:p.173S>*
C27046T	0	176	0	21	1	NA	M:p.175T>M
C2704A	0	176	0	21	1	NA	ORF1ab:p.813F>L
C2710T	1	175	0	21	1	0.02	ORF1ab:p.815L
C27110T	0	176	0	21	1	NA	M:p.196Y
C27128A	0	176	0	21	1	NA	M:p.202G
C27161A	0	176	0	21	1	NA	#N/A
C27208T	1	175	0	21	1	0.02	ORF6:p.3H>Y
C27211A	0	176	0	21	1	NA	ORF6:p.4L>I
C27223A	0	176	0	21	1	NA	ORF6:p.8Q>K
C27335T	0	176	0	21	1	NA	ORF6:p.45T>I
C27389T	1	175	0	21	1	0.02	-
C27411A	0	176	0	21	1	NA	ORF7a:p.6F>L
C27416T	0	176	0	21	1	NA	ORF7a:p.8A>V
C27418G	0	176	0	21	1	NA	ORF7a:p.9L>V
C2749T	0	176	0	21	1	NA	ORF1ab:p.828D
C27519CA	0	176	0	21	1	NA	ORF7a:p.42G>GX
C27567A	0	176	0	21	1	NA	ORF7a:p.58C>*
C27573A	0	176	0	21	1	NA	ORF7a:p.60S>R
C27577T	0	176	0	21	1	NA	ORF7a:p.62Q>*
C27619A	0	176	0	21	1	NA	ORF7a:p.76Q>K
C27635A	0	176	0	21	1	NA	ORF7a:p.81S>*
C27654A	1	175	0	21	1	0.02	ORF7a:p.87F>L
C27673T	1	175	0	21	1	0.02	ORF7a:p.94Q>*
C27684T	1	175	0	21	1	0.02	ORF7a:p.97Y
C27686T	1	175	0	21	1	0.02	ORF7a:p.98S>F
C27727T	0	176	0	21	1	NA	ORF7a:p.112L>F
C27737T	0	176	0	21	1	NA	ORF7a:p.115T>I
C27741A	0	176	0	21	1	NA	ORF7a:p.116L
C27845A,T	0	176	0	21	1	NA	#N/A
C27864A	0	176	0	21	1	NA	-
C27874G,T	0	176	0	21	1	NA	#N/A
C27879T	1	175	0	21	1	0.02	-
C27942A	0	176	0	21	1	NA	ORF8:p.17H>N
C27972T	1	175	0	21	1	0.02	ORF8:p.27Q>*
C28115T	0	176	0	21	1	NA	ORF8:p.74I
C28139T	2	174	0	21	1	0.03	ORF8:p.82S
C28170A	0	176	0	21	1	NA	ORF8:p.93P>T
C28185A	0	176	0	21	1	NA	ORF8:p.98L>I
C28201A	0	176	0	21	1	NA	ORF8:p.103S>*
C28253T	0	176	0	21	1	NA	ORF8:p.120F
C28256A	0	176	0	21	1	NA	ORF8:p.121I
C28289T	0	176	0	21	1	NA	N:p.6P>S
C282A	0	176	0	21	1	NA	ORF1ab:p.6P>H
C28308A	0	176	0	21	1	NA	N:p.12A>E
C28313T	0	176	0	21	1	NA	N:p.14R>C
C28320T	0	176	0	21	1	NA	N:p.16T>M
C28355T	0	176	0	21	1	NA	N:p.28Q>*
C28388T	0	176	0	21	1	NA	N:p.39Q>*
C2838A	1	175	0	21	1	0.02	ORF1ab:p.858S>Y
C28394A	0	176	0	21	1	NA	N:p.41R
C28400A	0	176	0	21	1	NA	N:p.43Q>K
C28411A	0	176	0	21	1	NA	N:p.46P
C28419A	0	176	0	21	1	NA	N:p.49T>N
C28432A	0	176	0	21	1	NA	#N/A
C28453T	0	176	0	21	1	NA	N:p.60G
C28471A	1	175	0	21	1	0.02	N:p.66F>L
C28472T	0	176	0	21	1	NA	N:p.67P>S
C28473T	0	176	0	21	1	NA	N:p.67P>L
C28491CA	0	176	0	21	1	NA	N:p.73P>PX
C28491T	0	176	0	21	1	NA	N:p.73P>L
C28498T	0	176	0	21	1	NA	N:p.75N
C28639A	0	176	0	21	1	NA	N:p.122P
C28657T	0	176	0	21	1	NA	N:p.128D
C28687A	0	176	0	21	1	NA	N:p.138A
C28706A	0	176	0	21	1	NA	N:p.145H>N
C28714T	0	176	0	21	1	NA	N:p.147G
C28717A	0	176	0	21	1	NA	N:p.148T
C28717T	0	176	0	21	1	NA	N:p.148T
C28757A	0	176	0	21	1	NA	N:p.162P>T
C28767T	0	176	0	21	1	NA	N:p.165T>I
C28783T	0	176	0	21	1	NA	N:p.170G
C28786A	0	176	0	21	1	NA	N:p.171F>L
C28791T	0	176	0	21	1	NA	N:p.173A>V
C28801A	1	175	0	21	1	0.02	N:p.176S>R
C28807T	0	176	0	21	1	NA	N:p.178G
C28819T	1	175	0	21	1	0.02	N:p.182A
C28824A	1	175	0	21	1	0.02	N:p.184S>Y
C28826A	0	176	0	21	1	NA	N:p.185R>S
C28844A	0	176	0	21	1	NA	N:p.191R>S
C28868T	1	175	0	21	1	0.02	N:p.199P>S
C28869A	0	176	0	21	1	NA	N:p.199P>Q
C28893T	0	176	0	21	1	NA	N:p.207P>L
C28928T	0	176	0	21	1	NA	N:p.219L>F
C28943T	0	176	0	21	1	NA	N:p.224L>F
C28969T	3	173	0	21	1	0.04	N:p.232S
C28977A	0	176	0	21	1	NA	N:p.235S>Y
C29002T	0	176	0	21	1	NA	N:p.243G
C29022A	0	176	0	21	1	NA	N:p.250S>Y
C29037A	0	176	0	21	1	NA	N:p.255S>Y
C29046A	0	176	0	21	1	NA	N:p.258P>H
C29048A	0	176	0	21	1	NA	N:p.259R
C29057T,A	0	176	0	21	1	NA	#N/A
C29061A	0	176	0	21	1	NA	N:p.263T>N
C29065T	0	176	0	21	1	NA	N:p.264A
C29073A	0	176	0	21	1	NA	N:p.267A>E
C29095A	0	176	0	21	1	NA	N:p.274F>L
C29137T	0	176	0	21	1	NA	N:p.288D
C29160A	0	176	0	21	1	NA	N:p.296T>N
C29177A	0	176	0	21	1	NA	N:p.302P>T
C29178T	0	176	0	21	1	NA	N:p.302P>L
C29187T	1	175	0	21	1	0.02	N:p.305A>V
C29200T	0	176	0	21	1	NA	N:p.309P
C29208A	0	176	0	21	1	NA	#N/A
C29215A	0	176	0	21	1	NA	#N/A
C29218A,T	0	176	0	21	1	NA	#N/A
C29226A	0	176	0	21	1	NA	N:p.318S>*
C29245A	0	176	0	21	1	NA	N:p.324V
C29253T	0	176	0	21	1	NA	N:p.327S>L
C2925T	1	175	0	21	1	0.02	ORF1ab:p.887S>F
C29281T	0	176	0	21	1	NA	N:p.336A
C29311A	0	176	0	21	1	NA	N:p.346F>L
C29323A	0	176	0	21	1	NA	N:p.350V
C2933A	0	176	0	21	1	NA	ORF1ab:p.890L>I
C29363A	0	176	0	21	1	NA	N:p.364P>T
C29367A	0	176	0	21	1	NA	N:p.365P>Q
C29411A	0	176	0	21	1	NA	N:p.380Q>K
C29420A	0	176	0	21	1	NA	N:p.383P>T
C29421A,T	1	175	0	21	1	0.02	#N/A
C29438G	0	176	0	21	1	NA	N:p.389Q>E
C29441T	0	176	0	21	1	NA	N:p.390Q>*
C29445T	1	175	0	21	1	0.02	N:p.391T>I
C29453A	0	176	0	21	1	NA	N:p.394L>I
C29459A	0	176	0	21	1	NA	N:p.396P>T
C29460A	0	176	0	21	1	NA	N:p.396P>H
C29520T	1	175	0	21	1	0.02	N:p.416S>L
C29525T	0	176	0	21	1	NA	N:p.418Q>*
C29530A	0	176	0	21	1	NA	N:p.419A
C29541G	1	175	0	21	1	0.02	-
C29545T	0	176	0	21	1	NA	-
C29550T	1	175	0	21	1	0.02	-
C29580T	0	176	0	21	1	NA	ORF10:p.8A>V
C29614T	0	176	0	21	1	NA	ORF10:p.19C
C29632T	0	176	0	21	1	NA	ORF10:p.25N
C29670T	1	175	0	21	1	0.02	ORF10:p.38T>I
C29679T	1	175	0	21	1	0.02	-
C29686A	0	176	0	21	1	NA	-
C29733A,T	1	175	0	21	1	0.02	#N/A
C29741T	0	176	0	21	1	NA	-
C29762T	0	176	0	21	1	NA	-
C2976T	0	176	0	21	1	NA	ORF1ab:p.904T>I
C29836T	1	175	0	21	1	0.02	-
C29838T	2	174	0	21	1	0.03	-
C307T	0	176	0	21	1	NA	ORF1ab:p.14V
C3096T	1	175	0	21	1	0.02	ORF1ab:p.944S>L
C3140T	0	176	0	21	1	NA	ORF1ab:p.959P>S
C3170A,T	0	176	0	21	1	NA	#N/A
C3241T	0	176	0	21	1	NA	ORF1ab:p.992D
C3290A	0	176	0	21	1	NA	ORF1ab:p.1009Q>K
C3294A	0	176	0	21	1	NA	ORF1ab:p.1010P>H
C335A	0	176	0	21	1	NA	ORF1ab:p.24R>S
C3464A	0	176	0	21	1	NA	ORF1ab:p.1067H>N
C346T,A	1	175	0	21	1	0.02	#N/A
C3505T	0	176	0	21	1	NA	ORF1ab:p.1080N
C3552T	0	176	0	21	1	NA	ORF1ab:p.1096P>L
C3583T	0	176	0	21	1	NA	ORF1ab:p.1106S
C3634T	1	175	0	21	1	0.02	ORF1ab:p.1123N
C367T	0	176	0	21	1	NA	ORF1ab:p.34S
C3683A	0	176	0	21	1	NA	ORF1ab:p.1140Q>K
C3695T	1	175	0	21	1	0.02	ORF1ab:p.1144L
C3736T	0	176	0	21	1	NA	ORF1ab:p.1157D
C3784T	1	175	0	21	1	0.02	ORF1ab:p.1173V
C37A	0	176	0	21	1	NA	-
C3811G	0	176	0	21	1	NA	#N/A
C3817CA	0	176	0	21	1	NA	ORF1ab:p.1184D>DX
C3832T	0	176	0	21	1	NA	ORF1ab:p.1189S
C384A	0	176	0	21	1	NA	ORF1ab:p.40S>*
C3866CA	1	175	0	21	1	0.02	ORF1ab:p.1201Q>QX
C3923A	1	175	0	21	1	0.02	ORF1ab:p.1220P>T
C3944G	0	176	0	21	1	NA	ORF1ab:p.1227Q>E
C395A	0	176	0	21	1	NA	ORF1ab:p.44Q>K
C3961T	0	176	0	21	1	NA	ORF1ab:p.1232I
C4002T	1	175	0	21	1	0.02	ORF1ab:p.1246T>I
C4012A	0	176	0	21	1	NA	ORF1ab:p.1249L
C401A	1	175	0	21	1	0.02	ORF1ab:p.46L>I
C4084T	1	175	0	21	1	0.02	ORF1ab:p.1273D
C4095CT	0	176	0	21	1	NA	ORF1ab:p.1277T>TX
C4139A	0	176	0	21	1	NA	ORF1ab:p.1292Q>K
C4230T	1	175	0	21	1	0.02	ORF1ab:p.1322T>I
C4276T	0	176	0	21	1	NA	ORF1ab:p.1337Y
C4296A	0	176	0	21	1	NA	ORF1ab:p.1344T>K
C4335G	0	176	0	21	1	NA	#N/A
C4338T	0	176	0	21	1	NA	ORF1ab:p.1358S>F
C4374T	0	176	0	21	1	NA	ORF1ab:p.1370T>I
C442T	0	176	0	21	1	NA	ORF1ab:p.59G
C4438A	0	176	0	21	1	NA	ORF1ab:p.1391V
C4449T	0	176	0	21	1	NA	ORF1ab:p.1395T>I
C4456T	1	175	0	21	1	0.02	ORF1ab:p.1397A
C4524A	0	176	0	21	1	NA	#N/A
C452A	0	176	0	21	1	NA	ORF1ab:p.63Q>K
C4540T	1	175	0	21	1	0.02	ORF1ab:p.1425Y
C4551T	1	175	0	21	1	0.02	ORF1ab:p.1429T>I
C4610A	0	176	0	21	1	NA	ORF1ab:p.1449P>T
C4618A	0	176	0	21	1	NA	ORF1ab:p.1451G
C4626T	1	175	0	21	1	0.02	#N/A
C4633T	1	175	0	21	1	0.02	ORF1ab:p.1456G
C4655A	1	175	0	21	1	0.02	ORF1ab:p.1464R
C466A	0	176	0	21	1	NA	ORF1ab:p.67P
C4679T	0	176	0	21	1	NA	ORF1ab:p.1472P>S
C4686T	0	176	0	21	1	NA	ORF1ab:p.1474T>I
C4704T	0	176	0	21	1	NA	ORF1ab:p.1480P>L
C4740A	0	176	0	21	1	NA	ORF1ab:p.1492S>Y
C475A	1	175	0	21	1	0.02	ORF1ab:p.70F>L
C4777T	0	176	0	21	1	NA	ORF1ab:p.1504T
C4782T	1	175	0	21	1	0.02	ORF1ab:p.1506S>L
C4788A	0	176	0	21	1	NA	ORF1ab:p.1508A>D
C4794T	0	176	0	21	1	NA	ORF1ab:p.1510S>F
C4795T	0	176	0	21	1	NA	ORF1ab:p.1510S
C4809T	0	176	0	21	1	NA	ORF1ab:p.1515S>F
C4900T	3	173	0	21	1	0.04	ORF1ab:p.1545H
C4901A	3	173	0	21	1	0.04	ORF1ab:p.1546L>I
C4920T	0	176	0	21	1	NA	ORF1ab:p.1552T>I
C4940T	0	176	0	21	1	NA	ORF1ab:p.1559L>F
C4943T	0	176	0	21	1	NA	ORF1ab:p.1560L>F
C494A	0	176	0	21	1	NA	ORF1ab:p.77R
C5007A	0	176	0	21	1	NA	ORF1ab:p.1581T>K
C5031T	2	174	0	21	1	0.03	ORF1ab:p.1589T>I
C506A	0	176	0	21	1	NA	ORF1ab:p.81H>N
C5091A	0	176	0	21	1	NA	ORF1ab:p.1609P>H
C512A	0	176	0	21	1	NA	ORF1ab:p.83H>N
C5157T	0	176	0	21	1	NA	ORF1ab:p.1631A>V
C5173T	0	176	0	21	1	NA	ORF1ab:p.1636H
C5240T	0	176	0	21	1	NA	ORF1ab:p.1659P>S
C5318CA	0	176	0	21	1	NA	ORF1ab:p.1685Q>QX
C5339T	0	176	0	21	1	NA	ORF1ab:p.1692P>S
C5340A	0	176	0	21	1	NA	ORF1ab:p.1692P>Q
C5346A	0	176	0	21	1	NA	ORF1ab:p.1694A>D
C534A	0	176	0	21	1	NA	ORF1ab:p.90A>E
C5358A	0	176	0	21	1	NA	#N/A
C5365T	1	175	0	21	1	0.02	ORF1ab:p.1700Y
C5385A	0	176	0	21	1	NA	ORF1ab:p.1707A>D
C5388A	0	176	0	21	1	NA	ORF1ab:p.1708A>D
C5407A	0	176	0	21	1	NA	ORF1ab:p.1714I
C5474A	0	176	0	21	1	NA	ORF1ab:p.1737Q>K
C5497T,A	0	176	0	21	1	NA	#N/A
C5540T	0	176	0	21	1	NA	ORF1ab:p.1759Q>*
C5589A	0	176	0	21	1	NA	ORF1ab:p.1775S>Y
C5615T	0	176	0	21	1	NA	#N/A
C5654T	1	175	0	21	1	0.02	ORF1ab:p.1797L
C5688A	0	176	0	21	1	NA	ORF1ab:p.1808S>*
C5697A	0	176	0	21	1	NA	ORF1ab:p.1811P>H
C5700A	1	175	0	21	1	0.02	ORF1ab:p.1812A>D
C5748A	0	176	0	21	1	NA	ORF1ab:p.1828T>N
C5768A	0	176	0	21	1	NA	ORF1ab:p.1835H>N
C5784T	0	176	0	21	1	NA	ORF1ab:p.1840T>I
C5835A,T	0	176	0	21	1	NA	#N/A
C5849A	0	176	0	21	1	NA	ORF1ab:p.1862P>T
C5869A	0	176	0	21	1	NA	ORF1ab:p.1868Y>*
C5884T	5	171	0	21	1	0.06	ORF1ab:p.1873Y
C5893T	0	176	0	21	1	NA	ORF1ab:p.1876T
C5934T	0	176	0	21	1	NA	ORF1ab:p.1890T>I
C6027T	1	175	0	21	1	0.02	ORF1ab:p.1921P>L
C6070T	0	176	0	21	1	NA	ORF1ab:p.1935I
C6195A	0	176	0	21	1	NA	ORF1ab:p.1977P>H
C6224T	0	176	0	21	1	NA	ORF1ab:p.1987H>Y
C6242A	0	176	0	21	1	NA	#N/A
C6255T	0	176	0	21	1	NA	ORF1ab:p.1997A>V
C6310A	4	172	0	21	1	0.05	ORF1ab:p.2015S>R
C6330T	0	176	0	21	1	NA	ORF1ab:p.2022S>L
C635T	0	176	0	21	1	NA	ORF1ab:p.124R>C
C6395T	0	176	0	21	1	NA	ORF1ab:p.2044L
C6402A	0	176	0	21	1	NA	ORF1ab:p.2046P>Q
C6406A	0	176	0	21	1	NA	ORF1ab:p.2047V
C6408A,T	1	175	0	21	1	0.02	#N/A
C6472A	0	176	0	21	1	NA	ORF1ab:p.2069T
C64A	0	176	0	21	1	NA	-
C6548G	0	176	0	21	1	NA	ORF1ab:p.2095L>V
C6606A	0	176	0	21	1	NA	ORF1ab:p.2114S>Y
C6627A	0	176	0	21	1	NA	ORF1ab:p.2121T>N
C6633T	4	172	0	21	1	0.05	ORF1ab:p.2123A>V
C664T	0	176	0	21	1	NA	ORF1ab:p.133G
C665A	0	176	0	21	1	NA	ORF1ab:p.134H>N
C6666A	0	176	0	21	1	NA	ORF1ab:p.2134P>H
C6696CT	0	176	0	21	1	NA	ORF1ab:p.2144P>PX
C66A	1	175	0	21	1	0.02	-
C6751A	0	176	0	21	1	NA	ORF1ab:p.2162N>K
C6797G	0	176	0	21	1	NA	ORF1ab:p.2178Q>E
C679A	0	176	0	21	1	NA	ORF1ab:p.138A
C6813G	0	176	0	21	1	NA	ORF1ab:p.2183T>S
C6828G	0	176	0	21	1	NA	ORF1ab:p.2188S>C
C683A	0	176	0	21	1	NA	ORF1ab:p.140L>I
C6883A	0	176	0	21	1	NA	ORF1ab:p.2206V
C6896A	0	176	0	21	1	NA	ORF1ab:p.2211L>I
C690A	0	176	0	21	1	NA	ORF1ab:p.142S>*
C6924A	0	176	0	21	1	NA	#N/A
C6926A	0	176	0	21	1	NA	ORF1ab:p.2221P>T
C6927A	0	176	0	21	1	NA	ORF1ab:p.2221P>H
C6936A	0	176	0	21	1	NA	ORF1ab:p.2224S>Y
C6997A	0	176	0	21	1	NA	ORF1ab:p.2244I
C7000T	0	176	0	21	1	NA	ORF1ab:p.2245Y
C7002A	0	176	0	21	1	NA	#N/A
C703A	0	176	0	21	1	NA	ORF1ab:p.146G
C7056A	1	175	0	21	1	0.02	ORF1ab:p.2264T>N
C7101A	0	176	0	21	1	NA	ORF1ab:p.2279A>E
C7119T	0	176	0	21	1	NA	ORF1ab:p.2285S>F
C7262A	0	176	0	21	1	NA	ORF1ab:p.2333L>I
C7423T	0	176	0	21	1	NA	ORF1ab:p.2386F
C7578A	0	176	0	21	1	NA	ORF1ab:p.2438A>D
C7594T	1	175	0	21	1	0.02	ORF1ab:p.2443G
C763T	0	176	0	21	1	NA	ORF1ab:p.166S
C7681T	0	176	0	21	1	NA	ORF1ab:p.2472D
C7713A	0	176	0	21	1	NA	ORF1ab:p.2483P>H
C7721A	0	176	0	21	1	NA	ORF1ab:p.2486Q>K
C7749T	0	176	0	21	1	NA	ORF1ab:p.2495T>I
C775A	0	176	0	21	1	NA	ORF1ab:p.170T
C7815A	0	176	0	21	1	NA	ORF1ab:p.2517S>Y
C784A	0	176	0	21	1	NA	ORF1ab:p.173L
C784T	0	176	0	21	1	NA	ORF1ab:p.173L
C7869T	0	176	0	21	1	NA	ORF1ab:p.2535S>L
C7920A	1	175	0	21	1	0.02	ORF1ab:p.2552S>*
C7926A	0	176	0	21	1	NA	ORF1ab:p.2554A>E
C7973G	0	176	0	21	1	NA	ORF1ab:p.2570L>V
C7979A	0	176	0	21	1	NA	ORF1ab:p.2572L>I
C8055A	0	176	0	21	1	NA	ORF1ab:p.2597T>K
C807T	0	176	0	21	1	NA	ORF1ab:p.181A>V
C8106T	0	176	0	21	1	NA	ORF1ab:p.2614A>V
C8139T	1	175	0	21	1	0.02	ORF1ab:p.2625S>F
C8140A	0	176	0	21	1	NA	ORF1ab:p.2625S
C8152A	0	176	0	21	1	NA	ORF1ab:p.2629V
C815A	1	175	0	21	1	0.02	ORF1ab:p.184R>S
C8175A	0	176	0	21	1	NA	#N/A
C8196A	0	176	0	21	1	NA	ORF1ab:p.2644S>*
C8208T	1	175	0	21	1	0.02	ORF1ab:p.2648T>I
C8228A	0	176	0	21	1	NA	ORF1ab:p.2655L>I
C823A	0	176	0	21	1	NA	ORF1ab:p.186V
C823T	0	176	0	21	1	NA	ORF1ab:p.186V
C8243T	0	176	0	21	1	NA	ORF1ab:p.2660Q>*
C829T	1	175	0	21	1	0.02	ORF1ab:p.188N
C8321A	0	176	0	21	1	NA	ORF1ab:p.2686R>S
C8344T	3	173	0	21	1	0.04	ORF1ab:p.2693D
C835A	0	176	0	21	1	NA	ORF1ab:p.190F>L
C8376CA	0	176	0	21	1	NA	ORF1ab:p.2704A>AX
C8384A	0	176	0	21	1	NA	ORF1ab:p.2707H>N
C8386T,A	1	175	0	21	1	0.02	#N/A
C8407A	0	176	0	21	1	NA	ORF1ab:p.2714N>K
C84A	0	176	0	21	1	NA	-
C850A	0	176	0	21	1	NA	ORF1ab:p.195G
C8655T	1	175	0	21	1	0.02	ORF1ab:p.2797S>F
C8664G	0	176	0	21	1	NA	ORF1ab:p.2800T>S
C8668T	0	176	0	21	1	NA	ORF1ab:p.2801D
C8673A	0	176	0	21	1	NA	ORF1ab:p.2803S>*
C8733T	1	175	0	21	1	0.02	ORF1ab:p.2823T>I
C8782A	0	176	0	21	1	NA	ORF1ab:p.2839S>R
C8809A	0	176	0	21	1	NA	ORF1ab:p.2848D>E
C8832G	1	175	0	21	1	0.02	#N/A
C8841A	1	175	0	21	1	0.02	ORF1ab:p.2859T>K
C884T	0	176	0	21	1	NA	ORF1ab:p.207R>C
C8874A	0	176	0	21	1	NA	#N/A
C8888A	0	176	0	21	1	NA	ORF1ab:p.2875R>S
C8890T	0	176	0	21	1	NA	ORF1ab:p.2875R
C8917T	1	175	0	21	1	0.02	ORF1ab:p.2884F
C8964T	0	176	0	21	1	NA	ORF1ab:p.2900S>L
C8997A	1	175	0	21	1	0.02	ORF1ab:p.2911S>*
C9000A	0	176	0	21	1	NA	#N/A
C900A	0	176	0	21	1	NA	ORF1ab:p.212S>*
C9039A	0	176	0	21	1	NA	#N/A
C9042A	0	176	0	21	1	NA	ORF1ab:p.2926S>Y
C9042A,T	0	176	0	21	1	NA	#N/A
C9051A	0	176	0	21	1	NA	ORF1ab:p.2929P>Q
C906A	1	175	0	21	1	0.02	ORF1ab:p.214T>N
C9073T	2	174	0	21	1	0.03	ORF1ab:p.2936T
C9114A	0	176	0	21	1	NA	ORF1ab:p.2950P>H
C9133T	1	175	0	21	1	0.02	ORF1ab:p.2956L
C913T	0	176	0	21	1	NA	ORF1ab:p.216S
C9144T	0	176	0	21	1	NA	ORF1ab:p.2960S>F
C9152A	0	176	0	21	1	NA	ORF1ab:p.2963Q>K
C9180A	0	176	0	21	1	NA	ORF1ab:p.2972S>Y
C9226T	1	175	0	21	1	0.02	ORF1ab:p.2987G
C9228T	1	175	0	21	1	0.02	ORF1ab:p.2988T>I
C9246T	0	176	0	21	1	NA	ORF1ab:p.2994A>V
C925T	0	176	0	21	1	NA	ORF1ab:p.220D
C9286T	0	176	0	21	1	NA	ORF1ab:p.3007N
C9303A	1	175	0	21	1	0.02	ORF1ab:p.3013S>Y
C9384T	0	176	0	21	1	NA	ORF1ab:p.3040A>V
C9399A	0	176	0	21	1	NA	ORF1ab:p.3045A>E
C9442T	0	176	0	21	1	NA	ORF1ab:p.3059C
C9447T	0	176	0	21	1	NA	ORF1ab:p.3061A>V
C9448T	1	175	0	21	1	0.02	ORF1ab:p.3061A
C9474T	0	176	0	21	1	NA	ORF1ab:p.3070A>V
C9502CT	0	176	0	21	1	NA	ORF1ab:p.3079A>AX
C952A	0	176	0	21	1	NA	ORF1ab:p.229Y>*
C9539T	0	176	0	21	1	NA	ORF1ab:p.3092L>F
C9565A	0	176	0	21	1	NA	ORF1ab:p.3100F>L
C959A	0	176	0	21	1	NA	ORF1ab:p.232R>S
C9665A	1	175	0	21	1	0.02	ORF1ab:p.3134P>T
C9666T	0	176	0	21	1	NA	ORF1ab:p.3134P>L
C9675A	0	176	0	21	1	NA	#N/A
C9679G	0	176	0	21	1	NA	ORF1ab:p.3138F>L
C9693T	0	176	0	21	1	NA	ORF1ab:p.3143A>V
C96A	0	176	0	21	1	NA	-
C9943T	6	170	0	21	1	0.06	ORF1ab:p.3226Y
C995T	0	176	0	21	1	NA	ORF1ab:p.244R>C
C9979T	0	176	0	21	1	NA	ORF1ab:p.3238L
CA1800C	0	176	0	21	1	NA	ORF1ab:p.512T>X
CA19113C	0	176	0	21	1	NA	ORF1ab:p.6284K>X
CA21133C	0	176	0	21	1	NA	ORF1ab:p.6957Q>X
CA24407C	1	175	0	21	1	0.02	#N/A
CA24863C	0	176	0	21	1	NA	#N/A
CA28308C	0	176	0	21	1	NA	N:p.12A>X
CA5889C	1	175	0	21	1	0.02	#N/A
CA7905C	0	176	0	21	1	NA	ORF1ab:p.2547S>X
CA8964C	1	175	0	21	1	0.02	ORF1ab:p.2900S>X
CAA7382C	0	176	0	21	1	NA	ORF1ab:p.2373Q>X
CAAAG1044C	0	176	0	21	1	NA	#N/A
CAAT26091C	0	176	0	21	1	NA	ORF3a:p.234N>-
CAATGGCGGT28909C	2	174	0	21	1	0.03	N:p.213-215NGG>-
CAG17913C	0	176	0	21	1	NA	#N/A
CAG20051C	0	176	0	21	1	NA	#N/A
CAG20951C	0	176	0	21	1	NA	#N/A
CATTA25075C	0	176	0	21	1	NA	#N/A
CCTACAAG14407C	0	176	0	21	1	NA	ORF1ab:p.4715-4717PTS>X
CG13384C	0	176	0	21	1	NA	ORF1ab:p.4374G>X
CGGA799C	0	176	0	21	1	NA	ORF1ab:p.179G>-
CT10030C	0	176	0	21	1	NA	#N/A
CT10594C	1	175	0	21	1	0.02	ORF1ab:p.3444F>X
CT11674C	0	176	0	21	1	NA	ORF1ab:p.3804F>X
CT14703C	0	176	0	21	1	NA	ORF1ab:p.4814F>X
CT14763C	0	176	0	21	1	NA	ORF1ab:p.4834F>X
CT15746C	0	176	0	21	1	NA	ORF1ab:p.5161T>X
CT17766C	1	175	0	21	1	0.02	ORF1ab:p.5835F>X
CT19522C	0	176	0	21	1	NA	#N/A
CT21242C	0	176	0	21	1	NA	#N/A
CT22950CTT,C	0	176	0	21	1	NA	#N/A
CT23816C	1	175	0	21	1	0.02	S:p.752L>X
CT25262C	0	176	0	21	1	NA	S:p.1234L>X
CT25427C	0	176	0	21	1	NA	#N/A
CT29456C	0	176	0	21	1	NA	#N/A
CT4943C	0	176	0	21	1	NA	ORF1ab:p.1560L>X
CT7423C	0	176	0	21	1	NA	ORF1ab:p.2387F>X
CT7968C	0	176	0	21	1	NA	#N/A
CT8394C	0	176	0	21	1	NA	#N/A
CTAAAGTCATTTG683C	0	176	0	21	1	NA	ORF1ab:p.140-144LKSFD>H
CTCAACAACATTA12398C	0	176	0	21	1	NA	#N/A
CTG6651C	0	176	0	21	1	NA	ORF1ab:p.2129-2130AV>AX
CTGA16073C	0	176	0	21	1	NA	#N/A
CTGT26826C	0	176	0	21	1	NA	#N/A
CTT27263C	1	175	0	21	1	0.02	ORF6:p.21-22TF>TX
CTTATATCA9693C	0	176	0	21	1	NA	#N/A
CTTCGATT26353C	0	176	0	21	1	NA	#N/A
CTTTTCT25703C,CTTTTTCT	1	175	0	21	1	0.02	#N/A
CTTTTTCTTGCTTTCGTGGTATTCT26299C	0	176	0	21	1	NA	#N/A
G10051T	0	176	0	21	1	NA	ORF1ab:p.3262L>F
G10072T	1	175	0	21	1	0.02	ORF1ab:p.3269M>I
G10073T	0	176	0	21	1	NA	ORF1ab:p.3270A>S
G10098T	0	176	0	21	1	NA	ORF1ab:p.3278G>V
G10101A	0	176	0	21	1	NA	#N/A
G10105T	0	176	0	21	1	NA	ORF1ab:p.3280M>I
G1013T	0	176	0	21	1	NA	ORF1ab:p.250E>*
G10154T	0	176	0	21	1	NA	ORF1ab:p.3297D>Y
G10185A	0	176	0	21	1	NA	#N/A
G10193T	0	176	0	21	1	NA	ORF1ab:p.3310E>*
G1021T	0	176	0	21	1	NA	ORF1ab:p.252Q>H
G10237A	0	176	0	21	1	NA	ORF1ab:p.3324K
G10412T	1	175	0	21	1	0.02	ORF1ab:p.3383G>C
G1043T	1	175	0	21	1	0.02	ORF1ab:p.260A>S
G10481A	1	175	0	21	1	0.02	ORF1ab:p.3406G>S
G10488T	0	176	0	21	1	NA	ORF1ab:p.3408C>F
G10499T	0	176	0	21	1	NA	ORF1ab:p.3412G>C
G10550T	0	176	0	21	1	NA	#N/A
G1055T	0	176	0	21	1	NA	ORF1ab:p.264D>Y
G10575T	0	176	0	21	1	NA	ORF1ab:p.3437G>V
G105T	2	174	0	21	1	0.03	-
G10610T	1	175	0	21	1	0.02	ORF1ab:p.3449V>F
G10637T	0	176	0	21	1	NA	ORF1ab:p.3458G>C
G10642T,A	0	176	0	21	1	NA	#N/A
G10664GT	0	176	0	21	1	NA	ORF1ab:p.3467V>VX
G10682T	0	176	0	21	1	NA	ORF1ab:p.3473A>S
G10688C,T	0	176	0	21	1	NA	#N/A
G10698T	0	176	0	21	1	NA	#N/A
G10707A	0	176	0	21	1	NA	#N/A
G10835T	1	175	0	21	1	0.02	ORF1ab:p.3524V>F
G10848T	0	176	0	21	1	NA	#N/A
G10870T	0	176	0	21	1	NA	ORF1ab:p.3535L
G10870T,A	2	174	0	21	1	0.03	#N/A
G10887T	1	175	0	21	1	0.02	ORF1ab:p.3541G>V
G10922T	0	176	0	21	1	NA	#N/A
G11010T	0	176	0	21	1	NA	ORF1ab:p.3582W>L
G11042T	1	175	0	21	1	0.02	ORF1ab:p.3593V>F
G11064T	0	176	0	21	1	NA	ORF1ab:p.3600W>L
G11071GTTC	0	176	0	21	1	NA	ORF1ab:p.3602L>LF
G11071T	1	175	0	21	1	0.02	ORF1ab:p.3602L>F
G11113A	0	176	0	21	1	NA	ORF1ab:p.3616M>I
G11114T	0	176	0	21	1	NA	ORF1ab:p.3617G>C
G11123A	0	176	0	21	1	NA	ORF1ab:p.3620A>T
G11132A	0	176	0	21	1	NA	ORF1ab:p.3623A>T
G11143A,T	0	176	0	21	1	NA	#N/A
G11204T	0	176	0	21	1	NA	ORF1ab:p.3647V>L
G11221T	0	176	0	21	1	NA	ORF1ab:p.3652M>I
G11222A	0	176	0	21	1	NA	ORF1ab:p.3653V>I
G11243C	0	176	0	21	1	NA	#N/A
G1125T	1	175	0	21	1	0.02	ORF1ab:p.287R>M
G11272T,A	1	175	0	21	1	0.02	#N/A
G11292A	0	176	0	21	1	NA	ORF1ab:p.3676G>D
G11292T	0	176	0	21	1	NA	ORF1ab:p.3676G>V
G11299T	0	176	0	21	1	NA	ORF1ab:p.3678K>N
G11306T	0	176	0	21	1	NA	ORF1ab:p.3681D>Y
G1130T	0	176	0	21	1	NA	ORF1ab:p.289E>*
G11321A	0	176	0	21	1	NA	ORF1ab:p.3686A>T
G11327A	0	176	0	21	1	NA	ORF1ab:p.3688A>T
G11333T	0	176	0	21	1	NA	ORF1ab:p.3690V>L
G11335T	0	176	0	21	1	NA	ORF1ab:p.3690V
G11358A	0	176	0	21	1	NA	ORF1ab:p.3698R>K
G1141T	0	176	0	21	1	NA	ORF1ab:p.292K>N
G11435T	0	176	0	21	1	NA	ORF1ab:p.3724G>C
G1145T	1	175	0	21	1	0.02	ORF1ab:p.294D>Y
G11521C,T	2	174	0	21	1	0.03	#N/A
G11552T	0	176	0	21	1	NA	ORF1ab:p.3763V>F
G11557T	0	176	0	21	1	NA	ORF1ab:p.3764E>D
G11616GT	0	176	0	21	1	NA	ORF1ab:p.3784C>CX
G11648T	0	176	0	21	1	NA	#N/A
G11679T	1	175	0	21	1	0.02	ORF1ab:p.3805R>I
G11690A	0	176	0	21	1	NA	ORF1ab:p.3809G>S
G11761T	1	175	0	21	1	0.02	ORF1ab:p.3832K>N
G11904T	0	176	0	21	1	NA	ORF1ab:p.3880R>I
G11937T	0	176	0	21	1	NA	ORF1ab:p.3891C>F
G11981T	0	176	0	21	1	NA	ORF1ab:p.3906E>*
G11998A	0	176	0	21	1	NA	ORF1ab:p.3911M>I
G12033A	0	176	0	21	1	NA	ORF1ab:p.3923G>D
G12038A	0	176	0	21	1	NA	ORF1ab:p.3925V>I
G12067A,T	1	175	0	21	1	0.02	#N/A
G12092T	0	176	0	21	1	NA	ORF1ab:p.3943A>S
G12128T	0	176	0	21	1	NA	ORF1ab:p.3955A>S
G12131T	0	176	0	21	1	NA	ORF1ab:p.3956A>S
G12158T	0	176	0	21	1	NA	#N/A
G12164T	0	176	0	21	1	NA	ORF1ab:p.3967A>S
G12176T	0	176	0	21	1	NA	ORF1ab:p.3971G>C
G12179T	0	176	0	21	1	NA	ORF1ab:p.3972D>Y
G12205T	0	176	0	21	1	NA	ORF1ab:p.3980L>F
G12217A	0	176	0	21	1	NA	ORF1ab:p.3984L
G12221A	0	176	0	21	1	NA	ORF1ab:p.3986V>M
G12239T	0	176	0	21	1	NA	ORF1ab:p.3992D>Y
G12245T	0	176	0	21	1	NA	#N/A
G12248T	0	176	0	21	1	NA	ORF1ab:p.3995A>S
G12330T	0	176	0	21	1	NA	ORF1ab:p.4022R>M
G1235A	0	176	0	21	1	NA	ORF1ab:p.324D>N
G12361T	0	176	0	21	1	NA	ORF1ab:p.4032M>I
G12386T	1	175	0	21	1	0.02	#N/A
G12392T	0	176	0	21	1	NA	ORF1ab:p.4043D>Y
G12434T	0	176	0	21	1	NA	ORF1ab:p.4057V>F
G1247T	0	176	0	21	1	NA	#N/A
G12521A	0	176	0	21	1	NA	ORF1ab:p.4086G>S
G12554A	0	176	0	21	1	NA	ORF1ab:p.4097E>K
G1258A	0	176	0	21	1	NA	ORF1ab:p.331W>*
G12613T	1	175	0	21	1	0.02	ORF1ab:p.4116M>I
G1261T	0	176	0	21	1	NA	ORF1ab:p.332Q>H
G12637A	0	176	0	21	1	NA	ORF1ab:p.4124W>*
G12661T	1	175	0	21	1	0.02	ORF1ab:p.4132R>S
G12685T	2	174	0	21	1	0.03	ORF1ab:p.4140Q>H
G12692T	0	176	0	21	1	NA	ORF1ab:p.4143E>*
G12704T	0	176	0	21	1	NA	ORF1ab:p.4147V>F
G12714T	0	176	0	21	1	NA	ORF1ab:p.4150R>L
G12718T	0	176	0	21	1	NA	ORF1ab:p.4151Q>H
G12734T	0	176	0	21	1	NA	ORF1ab:p.4157G>C
G12749T	0	176	0	21	1	NA	ORF1ab:p.4162A>S
G12801A	0	176	0	21	1	NA	ORF1ab:p.4179R>K
G12817A	0	176	0	21	1	NA	ORF1ab:p.4184L
G12873A	0	176	0	21	1	NA	#N/A
G12887T	0	176	0	21	1	NA	ORF1ab:p.4208E>*
G1289T	0	176	0	21	1	NA	#N/A
G12940T	0	176	0	21	1	NA	ORF1ab:p.4225V
G1298A	0	176	0	21	1	NA	ORF1ab:p.345G>S
G1298C	0	176	0	21	1	NA	ORF1ab:p.345G>R
G1299T	0	176	0	21	1	NA	ORF1ab:p.345G>V
G13004C	0	176	0	21	1	NA	ORF1ab:p.4247A>P
G13028T	0	176	0	21	1	NA	ORF1ab:p.4255G>C
G13029T	0	176	0	21	1	NA	ORF1ab:p.4255G>V
G1306A	1	175	0	21	1	0.02	ORF1ab:p.347E
G13118T	0	176	0	21	1	NA	ORF1ab:p.4285A>S
G13126T	0	176	0	21	1	NA	ORF1ab:p.4287G
G1312C	0	176	0	21	1	NA	ORF1ab:p.349L>F
G13183T	0	176	0	21	1	NA	ORF1ab:p.4306Q>H
G13213T	0	176	0	21	1	NA	ORF1ab:p.4316M>I
G13220T,A	0	176	0	21	1	NA	#N/A
G13240A,T	0	176	0	21	1	NA	#N/A
G1325T	0	176	0	21	1	NA	ORF1ab:p.354A>S
G13287T	0	176	0	21	1	NA	ORF1ab:p.4341G>V
G13295T	0	176	0	21	1	NA	ORF1ab:p.4344D>Y
G13379T	0	176	0	21	1	NA	ORF1ab:p.4372V>F
G13390A,T	0	176	0	21	1	NA	#N/A
G13403A	0	176	0	21	1	NA	ORF1ab:p.4380G>S
G13410T	0	176	0	21	1	NA	ORF1ab:p.4382S>I
G13435A	0	176	0	21	1	NA	ORF1ab:p.4390M>I
G13435T	0	176	0	21	1	NA	ORF1ab:p.4390M>I
G13445T	0	176	0	21	1	NA	ORF1ab:p.4394A>S
G13459GT	0	176	0	21	1	NA	ORF1ab:p.4398S>SX
G13489T	0	176	0	21	1	NA	ORF1ab:p.4409A>S
G13571T	0	176	0	21	1	NA	ORF1ab:p.4436G>V
G13627T	0	176	0	21	1	NA	ORF1ab:p.4455D>Y
G13749A	0	176	0	21	1	NA	ORF1ab:p.4495K
G13763T	0	176	0	21	1	NA	ORF1ab:p.4500G>V
G1383T	1	175	0	21	1	0.02	ORF1ab:p.373C>F
G13849T	0	176	0	21	1	NA	ORF1ab:p.4529G>C
G13858T	0	176	0	21	1	NA	ORF1ab:p.4532D>Y
G13903A	0	176	0	21	1	NA	ORF1ab:p.4547D>N
G13921T	0	176	0	21	1	NA	ORF1ab:p.4553D>Y
G13948T	0	176	0	21	1	NA	ORF1ab:p.4562D>Y
G1394C	0	176	0	21	1	NA	ORF1ab:p.377E>Q
G13958T	0	176	0	21	1	NA	ORF1ab:p.4565R>L
G13975T	0	176	0	21	1	NA	ORF1ab:p.4571G>C
G13978T	0	176	0	21	1	NA	ORF1ab:p.4572E>*
G13984A	0	176	0	21	1	NA	ORF1ab:p.4574V>I
G14055T	0	176	0	21	1	NA	ORF1ab:p.4597L
G14080T	0	176	0	21	1	NA	ORF1ab:p.4606G>C
G14101T	0	176	0	21	1	NA	ORF1ab:p.4613D>Y
G14181T	0	176	0	21	1	NA	ORF1ab:p.4639L>F
G1421T	0	176	0	21	1	NA	ORF1ab:p.386E>*
G14243T	0	176	0	21	1	NA	ORF1ab:p.4660W>L
G14346T	0	176	0	21	1	NA	ORF1ab:p.4694L>F
G14347T	0	176	0	21	1	NA	ORF1ab:p.4695D>Y
G1439T	0	176	0	21	1	NA	ORF1ab:p.392G>C
[truncated: 1,616 more rows]
