# Supplementary material for: Increased Abundance of Achromobacter xylosoxidans and Bacillus cereus in Upper Airway Transcriptionally Active Microbiome of COVID-19 Mortality Patients Indicates Role of Co-Infections in Disease Severity and Outcome
Source: Microbiol Spectr. 2022 May 17;10(3):e02311-21. doi: 10.1128/spectrum.02311-21 (PMC9241827; doi:10.1128/spectrum.02311-21)
Supplement: SUPPLEMENTAL FILE 2 — Supplemental material. Download spectrum.02311-21-s002.xlsx, XLSX file, 0.02 MB [file spectrum.02311-21-s002.xlsx]

## Sheet: Sheet1
Supplementary Table 2: Alpha diversity index showing bacterial species richness and evenness across 86 patients in different clinical subgroups.
Patient IDs	Groups	Shannon_richnessH	Evenness_e^H/S	ENS			ANOVA p-value	0.9189
IGIB1130001	Mortality	2.138	0.01571	8.48246			F- value	0.1662
IGIB11301692	Mortality	4.158	0.02012	63.9435
IGIB11301895	Mortality	3.085	0.007707	21.8675			Tukey's multiple comparisons test	Mild	Morderate	Severe	Mortality
IGIB11303310	Mortality	3.065	0.01078	21.4345	41.9951		Mild		0.9964	0.9032	0.9998
IGIB11303528	Mortality	4.294	0.03156	73.2589			Morderate	0.9964		0.9465	0.9998
IGIB11303565	Mortality	3.371	0.01304	29.1076			Severe	0.9032	0.9465		0.957
IGIB11303573	Mortality	3.974	0.02356	53.1969			Mortality	0.9998	0.9998	0.957
IGIB11304392	Mortality	3.028	0.03078	20.6559
IGIB11304400	Mortality	4.277	0.0288	72.024
IGIB11305043	Mortality	1.835	0.002316	6.26513
IGIB11305604	Mortality	3.775	0.01411	43.5975
IGIB11305615	Mortality	4.501	0.03405	90.1072
IGIB1130009	Mild	3.303	0.08555	27.1941
IGIB1130012	Mild	1.426	0.006801	4.16202
IGIB1130032	Mild	1.847	0.03252	6.34077
IGIB1130037	Mild	3.188	0.02539	24.2399
IGIB1130039	Mild	3.43	0.05111	30.8766
IGIB1130046	Mild	3.39	0.09102	29.666	41.1398
IGIB1130048	Mild	2.749	0.05682	15.627
IGIB11303588	Mild	3.275	0.009583	26.4432
IGIB11304386	Mild	4.079	0.01777	59.0864
IGIB11304423	Mild	2.969	0.006174	19.4724
IGIB11304453	Mild	3.646	0.0125	38.3211
IGIB11304644	Mild	3.39	0.01974	29.666
IGIB11304763	Mild	3.793	0.01469	44.3894
IGIB11305072	Mild	3.948	0.03703	51.8316
IGIB11305082	Mild	4.229	0.02248	68.6485
IGIB11305164	Mild	4.702	0.03299	110.167
IGIB11305181	Mild	4.497	0.03313	89.7475
IGIB11305269	Mild	3.282	0.01025	26.629
IGIB11305550	Mild	4.107	0.0259	60.7642
IGIB11305553	Mild	3.127	0.01068	22.8055
IGIB11305557	Mild	3.937	0.01724	51.2646
IGIB11305560	Mild	3.96	0.01807	52.4573
IGIB11305576	Mild	4.324	0.02651	75.49
IGIB11305635	Mild	3.094	0.008987	22.0652
IGIB1130006	Moderate	3.288	0.0271	26.7892
IGIB1130008	Moderate	3.111	0.01315	22.4435
IGIB1130013	Moderate	3.365	0.01941	28.9335
IGIB1130035	Moderate	3.135	0.0242	22.9886
IGIB1130041	Moderate	3.392	0.01928	29.7253
IGIB1130044	Moderate	3.414	0.06129	30.3865
IGIB1130045	Moderate	3.86	0.02755	47.4654
IGIB1130047	Moderate	2.124	0.006436	8.36453
IGIB1130049	Moderate	2.663	0.02968	14.3392
IGIB11300693	Moderate	2.741	0.006315	15.5025
IGIB11301715	Moderate	2.555	0.005936	12.8713
IGIB11302541	Moderate	5.102	0.06185	164.35
IGIB11303663	Moderate	4.216	0.02489	67.7619	42.7554
IGIB11303980	Moderate	3.366	0.0133	28.9624
IGIB11304171	Moderate	4.073	0.02003	58.7329
IGIB11304239	Moderate	4.033	0.01707	56.4299
IGIB11304384	Moderate	4.028	0.01967	56.1485
IGIB11304410	Moderate	4.621	0.03111	101.596
IGIB11304428	Moderate	3.563	0.01092	35.2688
IGIB11304645	Moderate	3.616	0.01628	37.1885
IGIB11304655	Moderate	4.333	0.02521	76.1725
IGIB11304690	Moderate	3.317	0.01082	27.5775
IGIB11304768	Moderate	4.012	0.01853	55.2573
IGIB11304885	Moderate	3.513	0.01176	33.5488
IGIB11304887	Moderate	3.589	0.01429	36.1979
IGIB11305028	Moderate	3.553	0.015	34.9179
IGIB11305044	Moderate	4.034	0.03325	56.4864
IGIB11305069	Moderate	2.98	0.007463	19.6878
IGIB11305171	Moderate	4.385	0.02929	80.2382
IGIB11305188	Moderate	2.671	0.004562	14.4544
IGIB11305205	Moderate	4.546	0.04058	94.2546
IGIB11305608	Moderate	2.66	0.004558	14.2963
IGIB11305641	Moderate	3.418	0.011	30.5083
IGIB11305763	Moderate	2.28	0.004223	9.77668
IGIB11305764	Moderate	3.651	0.01283	38.5132
IGIB11305766	Moderate	3.933	0.01763	51.0599
IGIB1130023	Severe	3.316	0.03644	27.5499
IGIB1130033	Severe	2.695	0.02342	14.8055
IGIB1130036	Severe	3.653	0.06202	38.5903
IGIB1130038	Severe	3.197	0.02287	24.459
IGIB11301835	Severe	3.6	0.02838	36.5982
IGIB11304665	Severe	3.906	0.02141	49.6998
IGIB11304669	Severe	4.135	0.02008	62.4896
IGIB11304857	Severe	4.151	0.06128	63.4975	47.6742
IGIB11305015	Severe	3.811	0.01383	45.1956
IGIB11305020	Severe	4.501	0.03139	90.1072
IGIB11305552	Severe	4.442	0.03411	84.9447
IGIB11305579	Severe	4.284	0.02414	72.53
IGIB11305610	Severe	3.644	0.01202	38.2445
IGIB11305680	Severe	2.93	0.006794	18.7276
