# Supplementary material for: Increased Abundance of Achromobacter xylosoxidans and Bacillus cereus in Upper Airway Transcriptionally Active Microbiome of COVID-19 Mortality Patients Indicates Role of Co-Infections in Disease Severity and Outcome
Source: Microbiol Spectr. 2022 May 17;10(3):e02311-21. doi: 10.1128/spectrum.02311-21 (PMC9241827; doi:10.1128/spectrum.02311-21)
Supplement: SUPPLEMENTAL FILE 3 — Supplemental material. Download spectrum.02311-21-s003.xlsx, XLSX file, 0.04 MB [file spectrum.02311-21-s003.xlsx]

## Sheet: Sheet1
Table S3: Pairwise comparison using Mann-Whitney U test for microbial abundance from Holo-transcriptome and RVOP analysis
Pairwise comparision using Mann-Whiteny U test for bacterial abundance from Holo-transcriptome
	Mild	Moderate	Severe	Mortality
Mild		1.39e-08	1.96e-104	3.95e-207
Moderate	1.39e-08		4.2e-133	2.92e-221
Severe	1.96e-104	4.2e-133		6.53e-65
Mortality	3.95e-207	2.92e-221	6.53e-65
Pairwise comparision using Mann-Whiteny U test for viral abundance from Holo-transcriptome
	Mild	Moderate	Severe	Mortality
Mild		0.03681	0.000159	7.38e-06
Moderate	0.03681		1.4e-10	2.3e-12
Severe	0.000159	1.4e-10		1
Mortality	7.38e-06	2.3e-12	1
Pairwise comparision using Mann-Whiteny U test for viral abundance from RVOP
	Mild	Moderate	Severe	Mortality
Mild		0.3031	0.1009	1
Moderate	0.3031		0.000244	0.03179
Severe	0.1009	0.000244		1
Mortality	1	0.03179	1
