# Supplementary material for: Increased Abundance of Achromobacter xylosoxidans and Bacillus cereus in Upper Airway Transcriptionally Active Microbiome of COVID-19 Mortality Patients Indicates Role of Co-Infections in Disease Severity and Outcome
Source: Microbiol Spectr. 2022 May 17;10(3):e02311-21. doi: 10.1128/spectrum.02311-21 (PMC9241827; doi:10.1128/spectrum.02311-21)
Supplement: SUPPLEMENTAL FILE 4 — Supplemental material. Download spectrum.02311-21-s004.xlsx, XLSX file, 0.02 MB [file spectrum.02311-21-s004.xlsx]

## Sheet: Sheet1
Table S4: Bacterial coinfections reported for the top 30 bacterial species in our study with SARS-CoV-2 and/or other infections.
Bacterial species	Cases with SARS-CoV-2	Description
Vellionella parvula	Veillonella parvula was highly enriched in the oropharynx of COVID-19 patients and considered as biomarkers for COVID-19 disease (https://dx.doi.org/10.1038%2Fs41392-021-00614-3)	Anaerobic, commensal and opportunistic pathogen; forms biofilm; causes peridontitis, osteomyelitis (https://dx.doi.org/10.1128%2FJB.02512-14)
Ralstonia solanacearum	No report of coinfection with SARS-CoV-2	Aerobic, non-spore forming phytopathogenic bacteria; causes wilting of potatao, tomato, etc. (https://doi.org/10.3389/fpls.2017.01221)
Staphylococcus haemolyticus	Staphylococcus haemolyticus was found as a co-pathogen among hospitalized patients with COVID-19 in Wuhan, China showing (https://doi.org/10.1016/j.micinf.2020.05.007)	Facultative anaerobic, skin-commensal and opportunistic pathogen; forms biofilm; causes meningitis, bacteremia, septicemia (https://doi.org/10.1080/21505594.2020.1809962)
Prevotella jejuni	Prevotella jejuni was abundant in SARS-CoV-2 positive patients (https://doi.org/10.3389/fmicb.2021.671813)	Obligately anaerobic, commensal and opportunistic pathogen; causes celiac disease (http://dx.doi.org/10.1099/ijs.0.052647-0)
Haemophilus parainfluenzae	Co-infection of Haemophilus parainfluenzae was reported in a SARS-CoV-2 positive patient (https://doi.org/10.1016/j.tmaid.2020.101672)	Facultatively anaerobic, oropharyngeal commensal and opportunistic pathogen; causes pneumoniae, endocarditis (https://doi.org/10.1016/B978-1-4377-1604-7.00308-0)
Rothia mucilaginosa	Rothia mucilaginosa was highly enriched in oral and gut microbiota of SARS-CoV-2 positive patients (https://dx.doi.org/10.1038%2Fs41522-021-00232-5)	Facultatively anaerobic, oropharyngeal commensal and opportunistic pathogen; causes meningitis, pneumonia in immunocompromised patients (https://doi.org/10.1186/s13256-018-1947-x) (https://www.atsjournals.org/doi/abs/10.1164/ajrccm-conference.2017.195.1_MeetingAbstracts.A4059)
Prevotella melaninogenica	Prevotella melaninogenica was overexpressed in bronchoalveolar lavage fluid of a COVID-19 patient (https://doi.org/10.3389/fmicb.2020.01840)	Obligately anaerobic, orophayngeal commensal and opportunistic pathogen; causes aspiration pneumonia. (https://dx.doi.org/10.1128%2FIAI.00943-13)
Bacillus cereus	Bacillus cereus bacteremia was developed in COVID-19 patient under prior inhalation steroid use (https://doi.org/10.1016/j.idcr.2020.e00855)	Facultatively anaerobic, opportunistic food-borne human pathogen; causes gastroenteritis and rarely pneumonae (https://doi.org/10.1111/j.1472-765X.1995.tb01017.x) (https://doi.org/10.1186/s40981-017-0096-3)
Clostridium botulinum	Clostridium botulinum intoxication was reprted in COVID-19 patients with neurological symptoms https://doi.org/10.1016/j.anaerobe.2021.102389	Anaerobic, neurotoxin producing pathogenic bacteria; causes botulism (https://www.mayoclinic.org/diseases-conditions/botulism/symptoms-causes/syc-20370262)
Mycobacteriodes abscessus	Co-infection of Mycobacterium abscessus was reported in a COVID-19 patient with multiple myeloma (Rodriguez, J A et al., 2021) (https://doi.org/10.1155/2021%2F8840536)	Anaerobes, Multidrug-resistant, non-tuberculosis pulmonary pathogen; causes lung infections in immunocompromised patients (https://dx.doi.org/10.3201%2F2109.141634)
Campylobacter concisus	No report of coinfection with SARS-CoV-2	Anaerobic, fastidious and oral opportunistic pathogen; causes inflammatory bowel disease (https://doi.org/10.3389/fcimb.2018.00243)
Achromobacter xylosoxidans	Co-infection with Achromobacter xylosoxidans was reported in COVID-19 patients where it was highly abundant. (https://doi.org/10.51248/.v41i2.802)	Aerobic, multidrug resistant, opportunistic chronic respiratory pathogen; causes bacteremia, sepsis in worst lung disease or cystic fibrosis patients (https://doi.org/10.1086/317461) (https://doi.org/10.1183/23120541.00076-2021)
Streptococcus parasanguinis	Co-infection of Streptococcus parasanguinis was reported in COVID-19 patients where degree of correlation between its abundance and the fatality was greater in patients with less severe symptoms on admission. Also, possible application of S. parasanguinis as a potential prognostic biomarker related to the fatality in COVID-19 https://doi.org/10.21203/RS.3.RS-95239/V1	Facultative anaerobic, oropharyngeal commensal and opportunistic pathogen; abundantly present in sputum specimens of patients with lower respiratory tract infection. (https://doi.org/10.14500/aro.10724)
Streptococcus salivarius	No report of coinfection with SARS-CoV-2	Facultatively anaerobic, oropharyngeal commensal and opportunistic pathogen; causes meningitis;possible role as a probiotic against SARS-CoV-2 infection (https://doi.org/10.23736/s0026-4806.20.06570-2)
Halomonas sp. JS92-SW72	No report of coinfection with SARS-CoV-2	Anaerobic, human pathogen; other species causes bacteremia (https://doi.org/10.1097/md.0b013e3181aede29)
Neisseria subflava	No report of coinfection with SARS-CoV-2	Aerobic, oropharyngeal/nasopharyngeal commensal and opportunistic pathogen; causes meningitis, bacteremia, endocarditis (https://doi.org/10.3201/eid2006.131117)
Fusobacterium periodonticum	Fusobacterium periodonticum (FP) resulted as the most significantly reduced species in COVID-19 patients respect to control, showing a negative correlation between its relative abundance and the severity of patients’ symptoms. (https://dx.doi.org/10.3389%2Ffcimb.2021.625581)	Obligate anaerobe, gram negative, isolated from the human oral cavity; Ventilator associated pneumonia (https://doi.org/10.1016/j.archoralbio.2017.09.029)
Klebsiella pneumoniae	Co-infection of Klebsiella pneumoniae was reported in COVID-19 patients it was highly abundant (https://doi.org/10.1016/j.virusres.2020.198005)	Facultatively anaerobic, multidrug resistant, commensal and opportunistic pathogen; causes bacterial pneumoniae, urinary tract infection (https://doi.org/10.3389/fcimb.2018.00004)
Prevotella intermedia	Metagenomic analyses of those infected with SARS‐CoV‐2 frequently detect abnormally high bacterial reads of Prevotella intermedia (http://dx.doi.org/10.31219/osf.io/jegwq)	Obligate anaerobic, gram-negative; pathogenic bacterium; induce severe bacteremic pneumococcal pneumonia. (https://dx.doi.org/10.1128%2FIAI.00943-13)
Actinomyces meyeri	No report of coinfection with SARS-CoV-2	Anaerobe, gram positive; rare pathogen; causes pleural empyema necessitatis (https://dx.doi.org/10.1055%2Fs-0039-1693653)
Gemella morbillorum	COVID-19 patients had decreased amount of Gemella morbillorum (https://doi.org/10.3389/fmicb.2021.687513)	Facultative anaerobe; normal upper respiratory commensal; causes lung abscess, pleural empyema, endocarditis or septic shock (https://doi.org/10.1080/00365540510035319)
Micrococcus luteus	No report of coinfection with SARS-CoV-2	Obligately aerobic, skin-commensal and opportunistic pathogen; has been reported to cause pneumonia in an immunosuppressed patient. (https://doi.org/10.1002/mpo.2950070404)
Leptotrichia sp. oral taxon 212	No report of coinfection with SARS-CoV-2	Anaerobic, found in oral cavity; very liitle is known about this species
Leptotrichia buccalis	Leptotrichia buccalis found overrepresented in the bronchoalveolar fluid (BALF) of a COVID-19 patient (https://doi.org/10.1038/s41586-020-2008-3)	Anaerobic, gram negative; oral commensal and opportunistic pathogen; causes endocarditis, septicemia (https://www.ncbi.nlm.nih.gov/pmc/articles/PMC1876126/) (https://pubmed.ncbi.nlm.nih.gov/6291160/)
Prevotella sp. oral taxon 299	No report of coinfection with SARS-CoV-2	Anaerobic, Found in oral cavity, Abundant in asthma control patients (https://dx.doi.org/10.3389%2Ffphys.2018.01168)
Capnocytophaga leadbetteri	No report of coinfection with SARS-CoV-2	Aerobic, gram negative; isolated from the oral cavity of children; Severe community-acquired pneumonia in HIV patient (https://doi.org/10.1016/j.medmal.2017.11.003)
Staphylococcus xylosus	No report of coinfection with SARS-CoV-2	Facultative anaerobe, gram positive, cocci; commensal bacterium found on skin, nonpathogenic but some strains cause opportunistic infections in animals and humans (https://dx.doi.org/10.1128%2FAEM.01629-07)
Veillonella rodentium	No report of coinfection with SARS-CoV-2	Anaerobes, Very llittle is known; few cases of respiratory tract infection in elderly patients (https://dx.doi.org/10.1155%2F2017%2F4896186)
Escherichia coli	Community aquired pneumonia co-infection and hospital aquired superinfection for Escherihia coli was reported in COVID-19 patients (https://doi.org/10.1016/j.cmi.2020.07.041)	Facultative anaerobe, intestine commensal, coliform and opportunistic pathogen; causes diarrhoea, urinary tract infection, meningitis, nosocomial pneumoniae (https://www.cdc.gov/ecoli/general/index.html) (https://dx.doi.org/10.1038%2Fnrmicro3432) (https://dx.doi.org/10.1128%2Fecosalplus.ESP-0015-2015) (https://pubmed.ncbi.nlm.nih.gov/6753779/)
Capnocytophaga gingivalis	Capnocytophaga gingivalis was found overrepresented in the bronchoalveolarfluid (BALF) of a COVID-19 patient (https://doi.org/10.1038/s41586-020-2008-3)	Facultative anaerobe, orppharyngeal commensal and opportunistic pathogen; causes bacteremia, chronic obstructive pulmonary disease (COPD), oral squamous cell carcinoma (OSCC). (http://dx.doi.org/10.1097/01.inf.0000048964.84528.5e) (https://doi.org/10.1016/j.anaerobe.2016.08.003) (https://doi.org/10.1016/j.biopha.2018.01.146)
