# Supplementary material for: Increased Abundance of Achromobacter xylosoxidans and Bacillus cereus in Upper Airway Transcriptionally Active Microbiome of COVID-19 Mortality Patients Indicates Role of Co-Infections in Disease Severity and Outcome
Source: Microbiol Spectr. 2022 May 17;10(3):e02311-21. doi: 10.1128/spectrum.02311-21 (PMC9241827; doi:10.1128/spectrum.02311-21)
Supplement: SUPPLEMENTAL FILE 5 — Supplemental material. Download spectrum.02311-21-s005.xlsx, XLSX file, 0.03 MB [file spectrum.02311-21-s005.xlsx]

## Sheet: Sheet1
Table S5: KEGG pathway analysis of nasopharyngeal microbiome across four clinical subgroups
Pathwa y ID	Pathway name	Mild count	Moderate count	Severe count	Mortality count	Level 2 count (Mild)	Level 2 count (Moderate)	Level 2 count (Severe)	Level 2 count (Mortality)	Level 2	Level 1
ko01007	Amino acid related enzymes	188	161	104	137	7091	6708	4908	6449	Protein families	Brite Hierarchies
ko01504	Antimicrobial resistance genes	65	80	48	71	7091	6708	4908	6449	Protein families	Brite Hierarchies
ko02035	Bacterial motility proteins	197	196	99	115	7091	6708	4908	6449	Protein families	Brite Hierarchies
ko02042	Bacterial toxins	14	14	11	7	7091	6708	4908	6449	Protein families	Brite Hierarchies
ko04090	CD molecules	4	4	2	3	7091	6708	4908	6449	Protein families	Brite Hierarchies
ko03110	Chaperones and folding catalysts	212	185	152	213	7091	6708	4908	6449	Protein families	Brite Hierarchies
ko03036	Chromosome and associated proteins	277	255	202	238	7091	6708	4908	6449	Protein families	Brite Hierarchies
ko00199	Cytochrome P450	4	2	2	1	7091	6708	4908	6449	Protein families	Brite Hierarchies
ko04812	Cytoskeleton proteins	52	42	27	30	7091	6708	4908	6449	Protein families	Brite Hierarchies
ko03400	DNA repair and recombination proteins	422	360	295	324	7091	6708	4908	6449	Protein families	Brite Hierarchies
ko03032	DNA replication proteins	157	150	104	132	7091	6708	4908	6449	Protein families	Brite Hierarchies
ko04147	Exosome	254	176	176	229	7091	6708	4908	6449	Protein families	Brite Hierarchies
ko00536	Glycosaminoglycan binding proteins	9	9	7	9	7091	6708	4908	6449	Protein families	Brite Hierarchies
ko01003	Glycosyltransferases	47	58	35	42	7091	6708	4908	6449	Protein families	Brite Hierarchies
ko01004	Lipid biosynthesis proteins	117	101	80	90	7091	6708	4908	6449	Protein families	Brite Hierarchies
ko01005	Lipopolysaccharide biosynthesis proteins	114	112	75	104	7091	6708	4908	6449	Protein families	Brite Hierarchies
ko04131	Membrane trafficking	54	34	40	60	7091	6708	4908	6449	Protein families	Brite Hierarchies
ko03019	Messenger RNA biogenesis	117	87	92	113	7091	6708	4908	6449	Protein families	Brite Hierarchies
ko03029	Mitochondrial biogenesis	196	158	155	207	7091	6708	4908	6449	Protein families	Brite Hierarchies
ko01002	Peptidases and inhibitors	345	318	217	304	7091	6708	4908	6449	Protein families	Brite Hierarchies
ko01011	Peptidoglycan biosynthesis and degradation proteins	170	185	115	147	7091	6708	4908	6449	Protein families	Brite Hierarchies
ko00194	Photosynthesis proteins	56	46	48	65	7091	6708	4908	6449	Protein families	Brite Hierarchies
ko01008	Polyketide biosynthesis proteins	20	18	10	9	7091	6708	4908	6449	Protein families	Brite Hierarchies
ko01006	Prenyltransferases	37	33	15	20	7091	6708	4908	6449	Protein families	Brite Hierarchies
ko02048	Prokaryotic defense system	147	156	85	114	7091	6708	4908	6449	Protein families	Brite Hierarchies
ko03051	Proteasome	13	9	12	17	7091	6708	4908	6449	Protein families	Brite Hierarchies
ko01001	Protein kinases	70	88	45	45	7091	6708	4908	6449	Protein families	Brite Hierarchies
ko01009	Protein phosphatases and associated proteins	25	22	14	16	7091	6708	4908	6449	Protein families	Brite Hierarchies
ko03011	Ribosome	436	328	511	1138	7091	6708	4908	6449	Protein families	Brite Hierarchies
ko03009	Ribosome biogenesis	303	288	221	289	7091	6708	4908	6449	Protein families	Brite Hierarchies
ko02044	Secretion system	268	282	150	189	7091	6708	4908	6449	Protein families	Brite Hierarchies
ko03000	Transcription factors	344	419	218	258	7091	6708	4908	6449	Protein families	Brite Hierarchies
ko03021	Transcription machinery	126	102	89	105	7091	6708	4908	6449	Protein families	Brite Hierarchies
ko03016	Transfer RNA biogenesis	390	318	251	298	7091	6708	4908	6449	Protein families	Brite Hierarchies
ko03012	Translation factors	113	88	95	147	7091	6708	4908	6449	Protein families	Brite Hierarchies
ko02000	Transporters	1592	1666	1021	1079	7091	6708	4908	6449	Protein families	Brite Hierarchies
ko02022	Two-component system	136	158	85	84	7091	6708	4908	6449	Protein families	Brite Hierarchies
ko04214	Apoptosis - fly	10	4	9	20	120	94	81	113	Cell growth and death	Cellular Processes
ko04215	Apoptosis - multiple species	1	1	1	4	120	94	81	113	Cell growth and death	Cellular Processes
ko04210	Apoptosis	3	59	2	6	120	94	81	113	Cell growth and death	Cellular Processes
ko04112	Cell cycle - Caulobacter	70	8	43	60	120	94	81	113	Cell growth and death	Cellular Processes
ko04110	Cell cycle	1	3	1	1	120	94	81	113	Cell growth and death	Cellular Processes
ko04216	Ferroptosis	10	19	8	5	120	94	81	113	Cell growth and death	Cellular Processes
ko04113	Meiosis - yeast	2	0	2	2	120	94	81	113	Cell growth and death	Cellular Processes
ko04217	Necroptosis	22	0	14	11	120	94	81	113	Cell growth and death	Cellular Processes
ko04115	p53 signaling pathway	1	0	1	4	120	94	81	113	Cell growth and death	Cellular Processes
ko02030	Bacterial chemotaxis	67	60	36	41	188	173	102	112	Cell motility	Cellular Processes
ko02040	Flagellar assembly	121	113	66	71	188	173	102	112	Cell motility	Cellular Processes
ko04530	Tight junction	1	0	1	1	188	173	102	112	Cellular community - eukaryotes	Cellular Processes
ko02026	Biofilm formation - Escherichia coli	66	73	57	62	424	415	298	322	Cellular community - prokaryotes	Cellular Processes
ko02025	Biofilm formation - Pseudomonas aeruginosa	43	58	36	25	424	415	298	322	Cellular community - prokaryotes	Cellular Processes
ko05111	Biofilm formation - Vibrio cholerae	65	70	51	44	424	415	298	322	Cellular community - prokaryotes	Cellular Processes
ko02024	Quorum sensing	250	214	154	191	424	415	298	322	Cellular community - prokaryotes	Cellular Processes
ko04140	Autophagy - animal	1	1	1	2	61	49	55	47	Transport and catabolism	Cellular Processes
ko04138	Autophagy - yeast	3	14	2	2	61	49	55	47	Transport and catabolism	Cellular Processes
ko04142	Lysosome	16	34	14	14	61	49	55	47	Transport and catabolism	Cellular Processes
ko04146	Peroxisome	41	0	38	29	61	49	55	47	Transport and catabolism	Cellular Processes
ko02010	ABC transporters	593	614	394	387	724	732	465	481	Membrane transport	Environmental Information Processing
ko03070	Bacterial secretion system	131	118	71	94	724	732	465	481	Membrane transport	Environmental Information Processing
ko04152	AMPK signaling pathway	17	12	13	12	493	510	356	396	Signal transduction	Environmental Information Processing
ko04371	Apelin signaling pathway	1	10	1	6	493	510	356	396	Signal transduction	Environmental Information Processing
ko04068	FoxO signaling pathway	17	32	15	10	493	510	356	396	Signal transduction	Environmental Information Processing
ko04066	HIF-1 signaling pathway	44	5	36	57	493	510	356	396	Signal transduction	Environmental Information Processing
ko04013	MAPK signaling pathway - fly	12	14	10	8	493	510	356	396	Signal transduction	Environmental Information Processing
ko04016	MAPK signaling pathway - plant	19	4	17	18	493	510	356	396	Signal transduction	Environmental Information Processing
ko04011	MAPK signaling pathway - yeast	4	25	4	1	493	510	356	396	Signal transduction	Environmental Information Processing
ko04150	mTOR signaling pathway	1	3	1	6	493	510	356	396	Signal transduction	Environmental Information Processing
ko04070	Phosphatidylinositol signaling system	14	6	11	16	493	510	356	396	Signal transduction	Environmental Information Processing
ko04072	Phospholipase D signaling pathway	2	399	2	2	493	510	356	396	Signal transduction	Environmental Information Processing
ko04151	PI3K-Akt signaling pathway	7	0	5	9	493	510	356	396	Signal transduction	Environmental Information Processing
ko02020	Two-component system	355	0	241	251	493	510	356	396	Signal transduction	Environmental Information Processing
ko04080	Neuroactive ligand-receptor interaction	1	1	1	0	1	1	1	0	Signaling molecules and interaction	Environmental Information Processing
ko03050	Proteasome	8	4	9	15	267	204	181	232	Folding, sorting and degradation	Genetic Information Processing
ko03060	Protein export	100	85	68	88	267	204	181	232	Folding, sorting and degradation	Genetic Information Processing
ko04141	Protein processing in endoplasmic reticulum	16	11	9	11	267	204	181	232	Folding, sorting and degradation	Genetic Information Processing
ko03018	RNA degradation	91	56	61	77	267	204	181	232	Folding, sorting and degradation	Genetic Information Processing
ko04122	Sulfur relay system	52	48	34	41	267	204	181	232	Folding, sorting and degradation	Genetic Information Processing
ko03410	Base excision repair	68	55	41	46	409	346	256	284	Replication and repair	Genetic Information Processing
ko03030	DNA replication	86	83	54	63	409	346	256	284	Replication and repair	Genetic Information Processing
ko03440	Homologous recombination	113	93	78	83	409	346	256	284	Replication and repair	Genetic Information Processing
ko03430	Mismatch repair	94	82	58	70	409	346	256	284	Replication and repair	Genetic Information Processing
ko03450	Non-homologous end-joining	4	7	4	2	409	346	256	284	Replication and repair	Genetic Information Processing
ko03420	Nucleotide excision repair	44	26	21	20	409	346	256	284	Replication and repair	Genetic Information Processing
ko03022	Basal transcription factors	3	2	2	1	30	19	24	36	Transcription	Genetic Information Processing
ko03020	RNA polymerase	27	17	22	35	30	19	24	36	Transcription	Genetic Information Processing
ko00970	Aminoacyl-tRNA biosynthesis	136	108	72	101	592	453	602	1266	Translation	Genetic Information Processing
ko03015	mRNA surveillance pathway	2	2	2	1	592	453	602	1266	Translation	Genetic Information Processing
ko03013	Nucleocytoplasmic transport	1	1	1	9	592	453	602	1266	Translation	Genetic Information Processing
ko03010	Ribosome	436	328	511	1138	592	453	602	1266	Translation	Genetic Information Processing
ko03008	Ribosome biogenesis in eukaryotes	17	14	16	17	592	453	602	1266	Translation	Genetic Information Processing
ko05219	Bladder cancer	2	32	1	1	190	179	142	128	Cancer	Human Diseases
ko05230	Central carbon metabolism in cancer	40	13	29	25	190	179	142	128	Cancer	Human Diseases
ko05204	Chemical carcinogenesis - DNA adducts	11	37	8	2	190	179	142	128	Cancer	Human Diseases
ko05208	Chemical carcinogenesis - reactive oxygen species	37	17	35	28	190	179	142	128	Cancer	Human Diseases
ko05207	Chemical carcinogenesis - receptor activation	14	3	10	4	190	179	142	128	Cancer	Human Diseases
ko05231	Choline metabolism in cancer	2	18	2	2	190	179	142	128	Cancer	Human Diseases
ko05210	Colorectal cancer	1	16	1	4	190	179	142	128	Cancer	Human Diseases
ko05225	Hepatocellular carcinoma	13	25	11	8	190	179	142	128	Cancer	Human Diseases
ko05206	MicroRNAs in cancer	19	5	9	13	190	179	142	128	Cancer	Human Diseases
ko05200	Pathways in cancer	24	5	17	15	190	179	142	128	Cancer	Human Diseases
ko05215	Prostate cancer	5	2	3	2	190	179	142	128	Cancer	Human Diseases
ko05205	Proteoglycans in cancer	7	6	6	13	190	179	142	128	Cancer	Human Diseases
ko05211	Renal cell carcinoma	5	0	2	1	190	179	142	128	Cancer	Human Diseases
ko05222	Small cell lung cancer	1	0	1	4	190	179	142	128	Cancer	Human Diseases
ko05203	Viral carcinogenesis	9	0	7	6	190	179	142	128	Cancer	Human Diseases
ko05415	Diabetic cardiomyopathy	34	28	25	32	97	79	74	90	Cardiovascular disease	Human Diseases
ko05418	Fluid shear stress and atherosclerosis	36	37	29	30	97	79	74	90	Cardiovascular disease	Human Diseases
ko05410	Hypertrophic cardiomyopathy	1	1	1	1	97	79	74	90	Cardiovascular disease	Human Diseases
ko05417	Lipid and atherosclerosis	25	13	18	23	97	79	74	90	Cardiovascular disease	Human Diseases
ko05416	Viral myocarditis	1	0	1	4	97	79	74	90	Cardiovascular disease	Human Diseases
ko01523	Antifolate resistance	22	16	15	15	202	213	144	181	Drug resistance	Human Diseases
ko01501	beta-Lactam resistance	64	73	49	68	202	213	144	181	Drug resistance	Human Diseases
ko01521	EGFR tyrosine kinase inhibitor resistance	1	16	1	6	202	213	144	181	Drug resistance	Human Diseases
ko01524	Platinum drug resistance	15	108	12	9	202	213	144	181	Drug resistance	Human Diseases
ko01502	Vancomycin resistance	100	0	67	83	202	213	144	181	Drug resistance	Human Diseases
ko04934	Cushing syndrome	5	2	2	1	39	26	27	34	Endocrine and metabolic disease	Human Diseases
ko04931	Insulin resistance	14	10	8	10	39	26	27	34	Endocrine and metabolic disease	Human Diseases
ko04932	Non-alcoholic fatty liver disease	6	5	7	10	39	26	27	34	Endocrine and metabolic disease	Human Diseases
ko04940	Type I diabetes mellitus	7	4	4	8	39	26	27	34	Endocrine and metabolic disease	Human Diseases
ko04930	Type II diabetes mellitus	7	5	6	5	39	26	27	34	Endocrine and metabolic disease	Human Diseases
ko05340	Primary immunodeficiency	8	5	4	6	8	5	4	6	Immune disease	Human Diseases
ko05143	African trypanosomiasis	3	2	2	1	178	152	160	310	Infectious disease	Human Diseases
ko05146	Amoebiasis	6	7	5	9	178	152	160	310	Infectious disease	Human Diseases
ko05100	Bacterial invasion of epithelial cells	2	2	2	1	178	152	160	310	Infectious disease	Human Diseases
ko05142	Chagas disease	4	3	3	2	178	152	160	310	Infectious disease	Human Diseases
ko05171	Coronavirus disease - COVID-19	15	8	14	71	178	152	160	310	Infectious disease	Human Diseases
ko05120	Epithelial cell signaling in Helicobacter pylori infection	6	11	8	4	178	152	160	310	Infectious disease	Human Diseases
ko05169	Epstein-Barr virus infection	1	1	1	4	178	152	160	310	Infectious disease	Human Diseases
ko05161	Hepatitis B	2	5	2	5	178	152	160	310	Infectious disease	Human Diseases
ko05160	Hepatitis C	2	1	2	6	178	152	160	310	Infectious disease	Human Diseases
ko05168	Herpes simplex virus 1 infection	3	17	3	6	178	152	160	310	Infectious disease	Human Diseases
ko05163	Human cytomegalovirus infection	1	1	1	4	178	152	160	310	Infectious disease	Human Diseases
ko05170	Human immunodeficiency virus 1 infection	1	4	1	4	178	152	160	310	Infectious disease	Human Diseases
ko05165	Human papillomavirus infection	8	22	6	5	178	152	160	310	Infectious disease	Human Diseases
ko05166	Human T-cell leukemia virus 1 infection	2	29	1	6	178	152	160	310	Infectious disease	Human Diseases
ko05164	Influenza A	2	16	2	4	178	152	160	310	Infectious disease	Human Diseases
ko05167	Kaposi sarcoma-associated herpesvirus infection	1	11	1	40	178	152	160	310	Infectious disease	Human Diseases
ko05134	Legionellosis	23	11	18	9	178	152	160	310	Infectious disease	Human Diseases
ko05140	Leishmaniasis	1	1	1	6	178	152	160	310	Infectious disease	Human Diseases
ko05162	Measles	2	0	2	17	178	152	160	310	Infectious disease	Human Diseases
ko05130	Pathogenic Escherichia coli infection	11	0	9	14	178	152	160	310	Infectious disease	Human Diseases
ko05133	Pertussis	9	0	4	46	178	152	160	310	Infectious disease	Human Diseases
ko05132	Salmonella infection	36	0	36	16	178	152	160	310	Infectious disease	Human Diseases
ko05131	Shigellosis	9	0	9	6	178	152	160	310	Infectious disease	Human Diseases
ko05150	Staphylococcus aureus infection	9	0	10	4	178	152	160	310	Infectious disease	Human Diseases
ko05145	Toxoplasmosis	1	0	1	19	178	152	160	310	Infectious disease	Human Diseases
ko05152	Tuberculosis	16	0	14	1	178	152	160	310	Infectious disease	Human Diseases
ko05110	Vibrio cholerae infection	1	0	1	0	178	152	160	310	Infectious disease	Human Diseases
ko05135	Yersinia infection	1	0	1	0	178	152	160	310	Infectious disease	Human Diseases
ko05010	Alzheimer disease	16	9	15	23	126	107	129	189	Neurodegenerative disease	Human Diseases
ko05014	Amyotrophic lateral sclerosis	22	22	23	36	126	107	129	189	Neurodegenerative disease	Human Diseases
ko05016	Huntington disease	29	22	27	38	126	107	129	189	Neurodegenerative disease	Human Diseases
ko05012	Parkinson disease	23	21	26	33	126	107	129	189	Neurodegenerative disease	Human Diseases
ko05022	Pathways of neurodegeneration - multiple diseases	22	22	23	36	126	107	129	189	Neurodegenerative disease	Human Diseases
ko05020	Prion disease	10	10	12	17	126	107	129	189	Neurodegenerative disease	Human Diseases
ko05017	Spinocerebellar ataxia	4	1	3	6	126	107	129	189	Neurodegenerative disease	Human Diseases
ko05034	Alcoholism	2	1	1	0	6	3	3	0	Substance dependence	Human Diseases
ko05031	Amphetamine addiction	2	1	1	0	6	3	3	0	Substance dependence	Human Diseases
ko05030	Cocaine addiction	2	1	1	0	6	3	3	0	Substance dependence	Human Diseases
ko00250	Alanine, aspartate and glutamate metabolism	119	102	64	84	1199	1134	782	879	Amino acid metabolism	Metabolism
ko00330	Arginine and proline metabolism	86	94	70	73	1199	1134	782	879	Amino acid metabolism	Metabolism
ko00220	Arginine biosynthesis	80	71	50	51	1199	1134	782	879	Amino acid metabolism	Metabolism
ko00270	Cysteine and methionine metabolism	181	168	122	131	1199	1134	782	879	Amino acid metabolism	Metabolism
ko00260	Glycine, serine and threonine metabolism	157	140	96	105	1199	1134	782	879	Amino acid metabolism	Metabolism
ko00340	Histidine metabolism	53	59	44	58	1199	1134	782	879	Amino acid metabolism	Metabolism
ko00300	Lysine biosynthesis	86	69	45	65	1199	1134	782	879	Amino acid metabolism	Metabolism
ko00310	Lysine degradation	51	46	32	39	1199	1134	782	879	Amino acid metabolism	Metabolism
ko00360	Phenylalanine metabolism	64	73	34	30	1199	1134	782	879	Amino acid metabolism	Metabolism
ko00400	Phenylalanine, tyrosine and tryptophan biosynthesis	98	101	68	64	1199	1134	782	879	Amino acid metabolism	Metabolism
ko00380	Tryptophan metabolism	55	49	35	39	1199	1134	782	879	Amino acid metabolism	Metabolism
ko00350	Tyrosine metabolism	43	54	33	30	1199	1134	782	879	Amino acid metabolism	Metabolism
ko00290	Valine, leucine and isoleucine biosynthesis	52	42	36	42	1199	1134	782	879	Amino acid metabolism	Metabolism
ko00280	Valine, leucine and isoleucine degradation	74	66	53	68	1199	1134	782	879	Amino acid metabolism	Metabolism
ko00525	Acarbose and validamycin biosynthesis	14	6	10	10	253	224	161	198	Biosynthesis of other secondary metabolites	Metabolism
ko00965	Betalain biosynthesis	2	4	1	2	253	224	161	198	Biosynthesis of other secondary metabolites	Metabolism
ko00998	Biosynthesis of various secondary metabolites - part 2	21	16	20	28	253	224	161	198	Biosynthesis of other secondary metabolites	Metabolism
ko00997	Biosynthesis of various secondary metabolites - part 3	7	5	2	3	253	224	161	198	Biosynthesis of other secondary metabolites	Metabolism
ko00332	Carbapenem biosynthesis	9	6	5	2	253	224	161	198	Biosynthesis of other secondary metabolites	Metabolism
ko00944	Flavone and flavonol biosynthesis	1	1	1	2	253	224	161	198	Biosynthesis of other secondary metabolites	Metabolism
ko00941	Flavonoid biosynthesis	1	2	2	2	253	224	161	198	Biosynthesis of other secondary metabolites	Metabolism
ko00966	Glucosinolate biosynthesis	11	9	5	8	253	224	161	198	Biosynthesis of other secondary metabolites	Metabolism
ko00950	Isoquinoline alkaloid biosynthesis	8	11	6	4	253	224	161	198	Biosynthesis of other secondary metabolites	Metabolism
ko00261	Monobactam biosynthesis	45	32	23	34	253	224	161	198	Biosynthesis of other secondary metabolites	Metabolism
ko00524	Neomycin, kanamycin and gentamicin biosynthesis	7	7	5	5	253	224	161	198	Biosynthesis of other secondary metabolites	Metabolism
ko00401	Novobiocin biosynthesis	13	17	11	16	253	224	161	198	Biosynthesis of other secondary metabolites	Metabolism
ko00311	Penicillin and cephalosporin biosynthesis	5	5	2	2	253	224	161	198	Biosynthesis of other secondary metabolites	Metabolism
ko00405	Phenazine biosynthesis	9	9	5	5	253	224	161	198	Biosynthesis of other secondary metabolites	Metabolism
ko00940	Phenylpropanoid biosynthesis	9	15	7	9	253	224	161	198	Biosynthesis of other secondary metabolites	Metabolism
ko00333	Prodigiosin biosynthesis	26	22	13	20	253	224	161	198	Biosynthesis of other secondary metabolites	Metabolism
ko00404	Staurosporine biosynthesis	1	1	2	2	253	224	161	198	Biosynthesis of other secondary metabolites	Metabolism
ko00945	Stilbenoid, diarylheptanoid and gingerol biosynthesis	1	2	32	33	253	224	161	198	Biosynthesis of other secondary metabolites	Metabolism
ko00521	Streptomycin biosynthesis	51	38	9	11	253	224	161	198	Biosynthesis of other secondary metabolites	Metabolism
ko00960	Tropane, piperidine and pyridine alkaloid biosynthesis	12	16	0	0	253	224	161	198	Biosynthesis of other secondary metabolites	Metabolism
ko00520	Amino sugar and nucleotide sugar metabolism	194	164	110	145	1635	1540	1119	1422	Carbohydrate metabolism	Metabolism
ko00053	Ascorbate and aldarate metabolism	33	45	23	31	1635	1540	1119	1422	Carbohydrate metabolism	Metabolism
ko00650	Butanoate metabolism	122	107	73	95	1635	1540	1119	1422	Carbohydrate metabolism	Metabolism
ko00660	C5-Branched dibasic acid metabolism	30	26	23	25	1635	1540	1119	1422	Carbohydrate metabolism	Metabolism
ko00051	Fructose and mannose metabolism	101	110	81	103	1635	1540	1119	1422	Carbohydrate metabolism	Metabolism
ko00052	Galactose metabolism	92	101	68	62	1635	1540	1119	1422	Carbohydrate metabolism	Metabolism
ko00010	Glycolysis / Gluconeogenesis	301	248	223	301	1635	1540	1119	1422	Carbohydrate metabolism	Metabolism
ko00630	Glyoxylate and dicarboxylate metabolism	112	117	87	98	1635	1540	1119	1422	Carbohydrate metabolism	Metabolism
ko00562	Inositol phosphate metabolism	33	35	21	21	1635	1540	1119	1422	Carbohydrate metabolism	Metabolism
ko00040	Pentose and glucuronate interconversions	46	61	21	37	1635	1540	1119	1422	Carbohydrate metabolism	Metabolism
ko00030	Pentose phosphate pathway	117	114	77	112	1635	1540	1119	1422	Carbohydrate metabolism	Metabolism
ko00640	Propanoate metabolism	104	86	72	87	1635	1540	1119	1422	Carbohydrate metabolism	Metabolism
ko00620	Pyruvate metabolism	218	186	148	201	1635	1540	1119	1422	Carbohydrate metabolism	Metabolism
ko00500	Starch and sucrose metabolism	132	140	92	104	1635	1540	1119	1422	Carbohydrate metabolism	Metabolism
ko00710	Carbon fixation in photosynthetic organisms	79	59	63	93	748	649	531	691	Energy metabolism	Metabolism
ko00720	Carbon fixation pathways in prokaryotes	143	113	90	130	748	649	531	691	Energy metabolism	Metabolism
ko00680	Methane metabolism	124	98	83	114	748	649	531	691	Energy metabolism	Metabolism
ko00910	Nitrogen metabolism	69	63	47	46	748	649	531	691	Energy metabolism	Metabolism
ko00190	Oxidative phosphorylation	188	178	147	192	748	649	531	691	Energy metabolism	Metabolism
ko00195	Photosynthesis	55	45	47	64	748	649	531	691	Energy metabolism	Metabolism
ko00920	Sulfur metabolism	90	93	54	52	748	649	531	691	Energy metabolism	Metabolism
ko00572	Arabinogalactan biosynthesis - Mycobacterium	4	4	5	5	370	332	249	296	Glycan biosynthesis and metabolism	Metabolism
ko00531	Glycosaminoglycan degradation	11	10	11	9	370	332	249	296	Glycan biosynthesis and metabolism	Metabolism
ko00604	Glycosphingolipid biosynthesis - ganglio series	6	4	6	3	370	332	249	296	Glycan biosynthesis and metabolism	Metabolism
ko00603	Glycosphingolipid biosynthesis - globo and isoglobo series	7	8	7	4	370	332	249	296	Glycan biosynthesis and metabolism	Metabolism
ko00540	Lipopolysaccharide biosynthesis	92	85	57	88	370	332	249	296	Glycan biosynthesis and metabolism	Metabolism
ko00510	N-Glycan biosynthesis	4	3	4	3	370	332	249	296	Glycan biosynthesis and metabolism	Metabolism
ko00541	O-Antigen nucleotide sugar biosynthesis	97	71	57	68	370	332	249	296	Glycan biosynthesis and metabolism	Metabolism
ko00542	O-Antigen repeat unit biosynthesis	5	5	5	4	370	332	249	296	Glycan biosynthesis and metabolism	Metabolism
ko00511	Other glycan degradation	23	16	19	19	370	332	249	296	Glycan biosynthesis and metabolism	Metabolism
ko00550	Peptidoglycan biosynthesis	115	122	72	90	370	332	249	296	Glycan biosynthesis and metabolism	Metabolism
ko00513	Various types of N-glycan biosynthesis	6	4	6	3	370	332	249	296	Glycan biosynthesis and metabolism	Metabolism
ko00592	alpha-Linolenic acid metabolism	6	9	3	5	363	354	263	321	Lipid metabolism	Metabolism
ko00590	Arachidonic acid metabolism	9	10	6	16	363	354	263	321	Lipid metabolism	Metabolism
ko01040	Biosynthesis of unsaturated fatty acids	11	16	10	7	363	354	263	321	Lipid metabolism	Metabolism
ko00565	Ether lipid metabolism	3	5	1	3	363	354	263	321	Lipid metabolism	Metabolism
ko00061	Fatty acid biosynthesis	127	91	75	96	363	354	263	321	Lipid metabolism	Metabolism
ko00071	Fatty acid degradation	51	54	43	56	363	354	263	321	Lipid metabolism	Metabolism
ko00561	Glycerolipid metabolism	50	54	48	54	363	354	263	321	Lipid metabolism	Metabolism
ko00564	Glycerophospholipid metabolism	93	102	69	76	363	354	263	321	Lipid metabolism	Metabolism
ko00591	Linoleic acid metabolism	2	3	1	1	363	354	263	321	Lipid metabolism	Metabolism
ko00121	Secondary bile acid biosynthesis	3	2	7	7	363	354	263	321	Lipid metabolism	Metabolism
ko00600	Sphingolipid metabolism	8	8	0	0	363	354	263	321	Lipid metabolism	Metabolism
ko00780	Biotin metabolism	68	57	36	45	770	695	469	593	Metabolism of cofactors and vitamins	Metabolism
ko00790	Folate biosynthesis	124	117	62	89	770	695	469	593	Metabolism of cofactors and vitamins	Metabolism
ko00785	Lipoic acid metabolism	9	10	8	8	770	695	469	593	Metabolism of cofactors and vitamins	Metabolism
ko00760	Nicotinate and nicotinamide metabolism	76	84	62	79	770	695	469	593	Metabolism of cofactors and vitamins	Metabolism
ko00670	One carbon pool by folate	70	61	45	50	770	695	469	593	Metabolism of cofactors and vitamins	Metabolism
ko00770	Pantothenate and CoA biosynthesis	95	77	62	76	770	695	469	593	Metabolism of cofactors and vitamins	Metabolism
ko00860	Porphyrin and chlorophyll metabolism	121	98	63	89	770	695	469	593	Metabolism of cofactors and vitamins	Metabolism
ko00830	Retinol metabolism	4	6	6	10	770	695	469	593	Metabolism of cofactors and vitamins	Metabolism
ko00740	Riboflavin metabolism	53	37	23	36	770	695	469	593	Metabolism of cofactors and vitamins	Metabolism
ko00730	Thiamine metabolism	50	55	47	44	770	695	469	593	Metabolism of cofactors and vitamins	Metabolism
ko00130	Ubiquinone and other terpenoid-quinone biosynthesis	65	59	35	45	770	695	469	593	Metabolism of cofactors and vitamins	Metabolism
ko00750	Vitamin B6 metabolism	35	34	20	22	770	695	469	593	Metabolism of cofactors and vitamins	Metabolism
ko00410	beta-Alanine metabolism	34	32	26	36	249	244	172	208	Metabolism of other amino acids	Metabolism
ko00460	Cyanoamino acid metabolism	32	23	16	21	249	244	172	208	Metabolism of other amino acids	Metabolism
ko00470	D-Amino acid metabolism	35	33	23	24	249	244	172	208	Metabolism of other amino acids	Metabolism
ko00480	Glutathione metabolism	73	78	61	66	249	244	172	208	Metabolism of other amino acids	Metabolism
ko00440	Phosphonate and phosphinate metabolism	11	11	2	4	249	244	172	208	Metabolism of other amino acids	Metabolism
ko00450	Selenocompound metabolism	46	44	31	40	249	244	172	208	Metabolism of other amino acids	Metabolism
ko00430	Taurine and hypotaurine metabolism	18	23	13	17	249	244	172	208	Metabolism of other amino acids	Metabolism
ko01051	Biosynthesis of ansamycins	8	8	7	9	183	145	115	148	Metabolism of terpenoids and polyketides	Metabolism
ko01053	Biosynthesis of siderophore group nonribosomal peptides	19	18	8	11	183	145	115	148	Metabolism of terpenoids and polyketides	Metabolism
ko01055	Biosynthesis of vancomycin group antibiotics	6	2	6	6	183	145	115	148	Metabolism of terpenoids and polyketides	Metabolism
ko00906	Carotenoid biosynthesis	6	3	2	2	183	145	115	148	Metabolism of terpenoids and polyketides	Metabolism
ko00281	Geraniol degradation	10	14	8	9	183	145	115	148	Metabolism of terpenoids and polyketides	Metabolism
ko00981	Insect hormone biosynthesis	9	8	10	19	183	145	115	148	Metabolism of terpenoids and polyketides	Metabolism
ko00903	Limonene and pinene degradation	14	12	13	21	183	145	115	148	Metabolism of terpenoids and polyketides	Metabolism
ko01054	Nonribosomal peptide structures	3	2	2	2	183	145	115	148	Metabolism of terpenoids and polyketides	Metabolism
ko00523	Polyketide sugar unit biosynthesis	26	12	16	19	183	145	115	148	Metabolism of terpenoids and polyketides	Metabolism
ko00900	Terpenoid backbone biosynthesis	77	60	42	48	183	145	115	148	Metabolism of terpenoids and polyketides	Metabolism
ko00908	Zeatin biosynthesis	5	6	1	2	183	145	115	148	Metabolism of terpenoids and polyketides	Metabolism
ko00230	Purine metabolism	287	236	211	230	471	393	347	397	Nucleotide metabolism	Metabolism
ko00240	Pyrimidine metabolism	184	157	136	167	471	393	347	397	Nucleotide metabolism	Metabolism
ko00627	Aminobenzoate degradation	16	23	12	8	279	311	190	224	Xenobiotics biodegradation and metabolism	Metabolism
ko00791	Atrazine degradation	8	13	8	5	279	311	190	224	Xenobiotics biodegradation and metabolism	Metabolism
ko00362	Benzoate degradation	56	66	26	30	279	311	190	224	Xenobiotics biodegradation and metabolism	Metabolism
ko00930	Caprolactam degradation	6	5	4	2	279	311	190	224	Xenobiotics biodegradation and metabolism	Metabolism
ko00625	Chloroalkane and chloroalkene degradation	19	19	18	34	279	311	190	224	Xenobiotics biodegradation and metabolism	Metabolism
ko00361	Chlorocyclohexane and chlorobenzene degradation	10	10	5	7	279	311	190	224	Xenobiotics biodegradation and metabolism	Metabolism
ko00621	Dioxin degradation	6	8	2	1	279	311	190	224	Xenobiotics biodegradation and metabolism	Metabolism
ko00982	Drug metabolism - cytochrome P450	15	19	14	12	279	311	190	224	Xenobiotics biodegradation and metabolism	Metabolism
ko00983	Drug metabolism - other enzymes	66	56	47	68	279	311	190	224	Xenobiotics biodegradation and metabolism	Metabolism
ko00642	Ethylbenzene degradation	4	6	3	4	279	311	190	224	Xenobiotics biodegradation and metabolism	Metabolism
ko00364	Fluorobenzoate degradation	8	12	5	5	279	311	190	224	Xenobiotics biodegradation and metabolism	Metabolism
ko00980	Metabolism of xenobiotics by cytochrome P450	13	18	13	12	279	311	190	224	Xenobiotics biodegradation and metabolism	Metabolism
ko00626	Naphthalene degradation	6	10	7	12	279	311	190	224	Xenobiotics biodegradation and metabolism	Metabolism
ko00633	Nitrotoluene degradation	11	8	6	10	279	311	190	224	Xenobiotics biodegradation and metabolism	Metabolism
ko00624	Polycyclic aromatic hydrocarbon degradation	2	2	12	1	279	311	190	224	Xenobiotics biodegradation and metabolism	Metabolism
ko00643	Styrene degradation	15	12	4	6	279	311	190	224	Xenobiotics biodegradation and metabolism	Metabolism
ko00623	Toluene degradation	6	8	4	4	279	311	190	224	Xenobiotics biodegradation and metabolism	Metabolism
ko00622	Xylene degradation	12	16	0	3	279	311	190	224	Xenobiotics biodegradation and metabolism	Metabolism
ko04213	Longevity regulating pathway - multiple species	28	18	21	21	90	63	71	64	Aging	Organismal Systems
ko04212	Longevity regulating pathway - worm	46	36	36	34	90	63	71	64	Aging	Organismal Systems
ko04211	Longevity regulating pathway	16	9	14	9	90	63	71	64	Aging	Organismal Systems
ko04260	Cardiac muscle contraction	4	5	5	4	4	5	5	4	Circulatory system	Organismal Systems
ko04361	Axon regeneration	2	3	2	2	4	5	5	4	Development and regeneration	Organismal Systems
ko04976	Bile secretion	1	6	1	1	41	39	24	30	Digestive system	Organismal Systems
ko04973	Carbohydrate digestion and absorption	5	1	2	4	41	39	24	30	Digestive system	Organismal Systems
ko04979	Cholesterol metabolism	1	9	1	4	41	39	24	30	Digestive system	Organismal Systems
ko04975	Fat digestion and absorption	10	8	4	11	41	39	24	30	Digestive system	Organismal Systems
ko04978	Mineral absorption	11	6	11	4	41	39	24	30	Digestive system	Organismal Systems
ko04972	Pancreatic secretion	5	3	2	2	41	39	24	30	Digestive system	Organismal Systems
ko04974	Protein digestion and absorption	3	6	1	4	41	39	24	30	Digestive system	Organismal Systems
ko04970	Salivary secretion	5	0	2	0	41	39	24	30	Digestive system	Organismal Systems
ko04920	Adipocytokine signaling pathway	9	7	8	5	121	99	94	92	Endocrine system	Organismal Systems
ko04915	Estrogen signaling pathway	5	5	3	2	121	99	94	92	Endocrine system	Organismal Systems
ko04922	Glucagon signaling pathway	41	34	31	25	121	99	94	92	Endocrine system	Organismal Systems
ko04910	Insulin signaling pathway	16	9	11	12	121	99	94	92	Endocrine system	Organismal Systems
ko04921	Oxytocin signaling pathway	2	1	1	2	121	99	94	92	Endocrine system	Organismal Systems
ko04928	Parathyroid hormone synthesis, secretion and action	1	15	17	15	121	99	94	92	Endocrine system	Organismal Systems
ko03320	PPAR signaling pathway	19	5	3	2	121	99	94	92	Endocrine system	Organismal Systems
ko04914	Progesterone-mediated oocyte maturation	5	3	3	3	121	99	94	92	Endocrine system	Organismal Systems
ko04917	Prolactin signaling pathway	4	1	1	1	121	99	94	92	Endocrine system	Organismal Systems
ko04924	Renin secretion	1	4	3	2	121	99	94	92	Endocrine system	Organismal Systems
ko04614	Renin-angiotensin system	3	6	4	7	121	99	94	92	Endocrine system	Organismal Systems
ko04919	Thyroid hormone signaling pathway	5	9	9	16	121	99	94	92	Endocrine system	Organismal Systems
ko04918	Thyroid hormone synthesis	10	0	0	0	121	99	94	92	Endocrine system	Organismal Systems
ko04626	Plant-pathogen interaction	26	23	29	33	43	38	45	48	Environmental adaptation	Organismal Systems
ko04714	Thermogenesis	17	15	16	15	43	38	45	48	Environmental adaptation	Organismal Systems
ko04964	Proximal tubule bicarbonate reclamation	6	3	2	2	43	38	45	48	Excretory system	Organismal Systems
ko04612	Antigen processing and presentation	5	5	3	2	42	42	36	38	Immune system	Organismal Systems
ko04657	IL-17 signaling pathway	5	5	3	2	42	42	36	38	Immune system	Organismal Systems
ko04621	NOD-like receptor signaling pathway	25	26	25	31	42	42	36	38	Immune system	Organismal Systems
ko04622	RIG-I-like receptor signaling pathway	2	1	2	1	42	42	36	38	Immune system	Organismal Systems
ko04659	Th17 cell differentiation	5	5	3	2	42	42	36	38	Immune system	Organismal Systems
ko04728	Dopaminergic synapse	2	1	1	6	23	15	13	11	Nervous system	Organismal Systems
ko04727	GABAergic synapse	10	7	6	5	23	15	13	11	Nervous system	Organismal Systems
ko04724	Glutamatergic synapse	9	6	5	0	23	15	13	11	Nervous system	Organismal Systems
ko04726	Serotonergic synapse	2	1	1	0	23	15	13	11	Nervous system	Organismal Systems
