# Supplementary material for: Increased Abundance of Achromobacter xylosoxidans and Bacillus cereus in Upper Airway Transcriptionally Active Microbiome of COVID-19 Mortality Patients Indicates Role of Co-Infections in Disease Severity and Outcome
Source: Microbiol Spectr. 2022 May 17;10(3):e02311-21. doi: 10.1128/spectrum.02311-21 (PMC9241827; doi:10.1128/spectrum.02311-21)
Supplement: SUPPLEMENTAL FILE 6 — Supplemental material. Download spectrum.02311-21-s006.xlsx, XLSX file, 0.2 MB [file spectrum.02311-21-s006.xlsx]

## Sheet: Sheet1
Table S6. Metabolic pathway enrichment in terms of KEGG Orthology identifiers with protein counts assigned at various functional hierarchy levels.
Bacterial motility proteins	Mild	K00575 | 5	K02386 | 1	K02387 | 3	K02388 | 5	K02389 | 5	K02390 | 4	K02391 | 3	K02392 | 2	K02393 | 3	K02394 | 3	K02395 | 2	K02396 | 3	K02397 | 4	K02398 | 1	K02400 | 1	K02401 | 1	K02403 | 1	K02404 | 3	K02405 | 2	K02406 | 7	K02407 | 5	K02408 | 3	K02409 | 3	K02410 | 2	K02411 | 2	K02412 | 2	K02413 | 1	K02414 | 2	K02415 | 1	K02416 | 3	K02417 | 6	K02418 | 1	K02419 | 1	K02420 | 2	K02421 | 4	K02422 | 4	K02424 | 5	K02556 | 6	K02557 | 7	K02650 | 4	K02653 | 1	K02654 | 1	K02655 | 1	K02656 | 2	K02657 | 1	K02658 | 1	K02659 | 1	K02660 | 1
	Moderate	K00575 | 4	K02386 | 2	K02387 | 5	K02388 | 5	K02389 | 3	K02390 | 2	K02391 | 3	K02392 | 2	K02393 | 3	K02394 | 2	K02395 | 3	K02396 | 4	K02397 | 2	K02398 | 1	K02400 | 1	K02401 | 2	K02402 | 1	K02403 | 1	K02404 | 2	K02405 | 2	K02406 | 9	K02407 | 3	K02408 | 1	K02409 | 5	K02410 | 3	K02411 | 1	K02412 | 3	K02413 | 1	K02414 | 1	K02415 | 2	K02416 | 2	K02417 | 5	K02418 | 1	K02419 | 2	K02420 | 3	K02421 | 3	K02422 | 3	K02424 | 5	K02556 | 3	K02557 | 3	K02650 | 3	K02652 | 1	K02653 | 1	K02654 | 2	K02656 | 1	K02657 | 1	K02658 | 1	K02659 | 1
	Severe	K00575 | 1	K02387 | 1	K02388 | 2	K02389 | 2	K02390 | 4	K02391 | 2	K02392 | 1	K02393 | 1	K02394 | 2	K02395 | 3	K02396 | 1	K02397 | 2	K02398 | 1	K02400 | 1	K02401 | 1	K02402 | 1	K02403 | 1	K02405 | 1	K02406 | 8	K02407 | 1	K02408 | 1	K02409 | 1	K02415 | 2	K02416 | 1	K02417 | 1	K02418 | 1	K02419 | 1	K02420 | 2	K02421 | 1	K02424 | 4	K02556 | 2	K02557 | 3	K02650 | 1	K02652 | 1	K02653 | 1	K02654 | 1	K02656 | 1	K02657 | 1	K02658 | 1	K02664 | 1	K02665 | 1	K02666 | 1	K02669 | 3	K03406 | 6	K03407 | 2	K03408 | 2	K03411 | 1	K03412 | 1
	Mortality	K00575 | 3	K02387 | 2	K02388 | 1	K02389 | 4	K02390 | 4	K02391 | 1	K02392 | 2	K02393 | 1	K02394 | 1	K02395 | 2	K02396 | 2	K02397 | 3	K02398 | 1	K02400 | 1	K02402 | 1	K02403 | 1	K02404 | 1	K02405 | 1	K02406 | 9	K02407 | 2	K02408 | 1	K02409 | 4	K02410 | 2	K02414 | 1	K02415 | 1	K02417 | 1	K02420 | 1	K02421 | 1	K02422 | 2	K02424 | 3	K02556 | 3	K02557 | 5	K02650 | 2	K02653 | 1	K02656 | 1	K02660 | 1	K02662 | 1	K02665 | 1	K02669 | 2	K02670 | 1	K02674 | 1	K02676 | 1	K03406 | 4	K03407 | 3	K03408 | 2	K03410 | 1	K03412 | 1	K03413 | 3
Two-component system	Mild	K00027 | 4	K00244 | 3	K00245 | 2	K00246 | 2	K00247 | 1	K00370 | 1	K00371 | 1	K00373 | 5	K00374 | 3	K00404 | 2	K00405 | 3	K00406 | 2	K00407 | 1	K00411 | 2	K00412 | 2	K00425 | 4	K00426 | 4	K00575 | 5	K00626 | 10	K00990 | 1	K01034 | 1	K01035 | 1	K01077 | 3	K01113 | 2	K01179 | 1	K01425 | 4	K01467 | 3	K01546 | 2	K01547 | 1	K01548 | 2	K01643 | 1	K01644 | 1	K01646 | 3	K01791 | 4	K01910 | 1	K01915 | 5	K01991 | 5	K02040 | 4	K02106 | 1	K02259 | 1	K02313 | 5	K02398 | 1	K02403 | 1	K02405 | 2	K02406 | 7	K02472 | 1	K02488 | 1	K02490 | 2
	Moderate	K00027 | 4	K00244 | 1	K00245 | 2	K00247 | 1	K00370 | 1	K00371 | 2	K00373 | 3	K00374 | 2	K00404 | 2	K00405 | 2	K00406 | 4	K00411 | 3	K00412 | 1	K00413 | 1	K00424 | 1	K00425 | 4	K00426 | 6	K00575 | 4	K00626 | 9	K00692 | 1	K00990 | 2	K01034 | 3	K01051 | 1	K01077 | 2	K01113 | 2	K01179 | 1	K01425 | 1	K01467 | 3	K01546 | 2	K01547 | 1	K01548 | 4	K01643 | 2	K01644 | 1	K01646 | 2	K01791 | 3	K01910 | 2	K01915 | 5	K01991 | 3	K02040 | 4	K02106 | 3	K02259 | 1	K02313 | 2	K02398 | 1	K02402 | 1	K02403 | 1	K02405 | 2	K02406 | 9	K02472 | 3
	Severe	K02477 | 1	K02478 | 3	K02483 | 3	K02485 | 1	K02657 | 1	K02658 | 1	K03407 | 2	K03412 | 1	K03413 | 4	K03415 | 3	K06596 | 1	K07183 | 1	K07636 | 2	K07639 | 1	K07640 | 1	K07641 | 2	K07642 | 1	K07644 | 1	K07645 | 1	K07646 | 1	K07649 | 1	K07652 | 1	K07657 | 1	K07659 | 1	K07662 | 1	K07664 | 1	K07665 | 1	K07666 | 1	K07667 | 1	K07668 | 1	K07673 | 1	K07675 | 1	K07676 | 1	K07677 | 1	K07678 | 1	K07679 | 1	K07685 | 3	K07686 | 1	K07687 | 1	K07688 | 1	K07689 | 1	K07702 | 1	K07706 | 2	K07707 | 1	K07708 | 1	K07710 | 1	K07712 | 2	K07718 | 1
	Mortality	K02477 | 2	K02478 | 1	K02479 | 1	K02481 | 1	K02483 | 4	K02485 | 1	K03407 | 3	K03412 | 1	K03413 | 3	K03415 | 2	K07636 | 4	K07637 | 1	K07638 | 1	K07640 | 2	K07642 | 2	K07644 | 3	K07645 | 3	K07646 | 2	K07648 | 1	K07652 | 1	K07657 | 1	K07659 | 1	K07660 | 1	K07662 | 1	K07664 | 1	K07665 | 2	K07666 | 1	K07667 | 1	K07668 | 2	K07673 | 1	K07676 | 1	K07677 | 1	K07685 | 1	K07686 | 1	K07687 | 1	K07688 | 1	K07689 | 1	K07693 | 1	K07704 | 1	K07706 | 1	K07707 | 2	K07708 | 1	K07718 | 1	K07771 | 1	K07773 | 1	K07774 | 1	K07775 | 1	K10682 | 1
Bacterial chemotaxis	Mild	K00575 | 5	K02410 | 2	K02416 | 3	K02417 | 6	K02556 | 6	K02557 | 7	K03406 | 11	K03407 | 4	K03408 | 3	K03411 | 1	K03412 | 2	K03413 | 4	K03414 | 1	K03415 | 4	K03776 | 4	K05875 | 1	K10439 | 1	K10540 | 1	K12368 | 1
	Moderate	K00575 | 4	K02410 | 3	K02416 | 2	K02417 | 5	K02556 | 3	K02557 | 3	K03406 | 10	K03407 | 1	K03408 | 4	K03411 | 1	K03412 | 2	K03413 | 7	K03414 | 2	K03415 | 2	K03776 | 2	K10439 | 4	K10540 | 1	K12368 | 3	K13924 | 1
	Severe	K00575 | 1	K02416 | 1	K02417 | 1	K02556 | 2	K02557 | 3	K03406 | 6	K03407 | 2	K03408 | 2	K03411 | 1	K03412 | 1	K03413 | 4	K03414 | 1	K03415 | 3	K03776 | 1	K05877 | 1	K10439 | 1	K10540 | 2	K12368 | 2	K13924 | 1
	Mortality	K00575 | 3	K02410 | 2	K02417 | 1	K02556 | 3	K02557 | 5	K03406 | 4	K03407 | 3	K03408 | 2	K03410 | 1	K03412 | 1	K03413 | 3	K03415 | 2	K03776 | 2	K05875 | 1	K05876 | 1	K10108 | 1	K10439 | 3	K10540 | 2	K12368 | 1
Flagellar assembly	Mild	K02386 | 1	K02387 | 3	K02388 | 5	K02389 | 5	K02390 | 4	K02391 | 3	K02392 | 2	K02393 | 3	K02394 | 3	K02395 | 2	K02396 | 3	K02397 | 4	K02398 | 1	K02400 | 1	K02401 | 1	K02403 | 1	K02405 | 2	K02406 | 7	K02407 | 5	K02408 | 3	K02409 | 3	K02410 | 2	K02411 | 2	K02412 | 2	K02413 | 1	K02414 | 2	K02415 | 1	K02416 | 3	K02417 | 6	K02418 | 1	K02419 | 1	K02420 | 2	K02421 | 4	K02422 | 4	K02424 | 5	K02556 | 6	K02557 | 7	K03086 | 5	K03092 | 4	K10941 | 1
	Moderate	K02386 | 2	K02387 | 5	K02388 | 5	K02389 | 3	K02390 | 2	K02391 | 3	K02392 | 2	K02393 | 3	K02394 | 2	K02395 | 3	K02396 | 4	K02397 | 2	K02398 | 1	K02400 | 1	K02401 | 2	K02402 | 1	K02403 | 1	K02405 | 2	K02406 | 9	K02407 | 3	K02408 | 1	K02409 | 5	K02410 | 3	K02411 | 1	K02412 | 3	K02413 | 1	K02414 | 1	K02415 | 2	K02416 | 2	K02417 | 5	K02418 | 1	K02419 | 2	K02420 | 3	K02421 | 3	K02422 | 3	K02424 | 5	K02556 | 3	K02557 | 3	K03086 | 2	K03092 | 6	K10941 | 1	K10943 | 1
	Severe	K02387 | 1	K02388 | 2	K02389 | 2	K02390 | 4	K02391 | 2	K02392 | 1	K02393 | 1	K02394 | 2	K02395 | 3	K02396 | 1	K02397 | 2	K02398 | 1	K02400 | 1	K02401 | 1	K02402 | 1	K02403 | 1	K02405 | 1	K02406 | 8	K02407 | 1	K02408 | 1	K02409 | 1	K02415 | 2	K02416 | 1	K02417 | 1	K02418 | 1	K02419 | 1	K02420 | 2	K02421 | 1	K02424 | 4	K02556 | 2	K02557 | 3	K03086 | 5	K03092 | 4	K10941 | 1
	Mortality	K02387 | 2	K02388 | 1	K02389 | 4	K02390 | 4	K02391 | 1	K02392 | 2	K02393 | 1	K02394 | 1	K02395 | 2	K02396 | 2	K02397 | 3	K02398 | 1	K02400 | 1	K02402 | 1	K02403 | 1	K02405 | 1	K02406 | 9	K02407 | 2	K02408 | 1	K02409 | 4	K02410 | 2	K02414 | 1	K02415 | 1	K02417 | 1	K02420 | 1	K02421 | 1	K02422 | 2	K02424 | 3	K02556 | 3	K02557 | 5	K03086 | 5	K03092 | 2
ABC transporters	Mild	K00882 | 4	K01995 | 4	K01996 | 5	K01997 | 5	K01998 | 3	K01999 | 4	K02000 | 1	K02001 | 1	K02002 | 2	K02006 | 4	K02007 | 2	K02008 | 3	K02009 | 1	K02010 | 7	K02011 | 8	K02012 | 10	K02017 | 2	K02018 | 3	K02020 | 5	K02036 | 5	K02037 | 6	K02038 | 6	K02040 | 4	K02041 | 1	K02042 | 2	K02044 | 1	K02045 | 1	K02046 | 2	K02047 | 2	K02062 | 1	K02063 | 3	K02064 | 2	K02065 | 5	K02066 | 5	K02067 | 6	K02071 | 5	K02072 | 8	K02073 | 10	K02193 | 2	K02194 | 2	K02195 | 2	K02196 | 1	K02424 | 5	K02471 | 3	K02744 | 1	K02750 | 1	K02757 | 1	K02759 | 1
	Moderate	K00882 | 4	K01995 | 3	K01996 | 3	K01997 | 2	K01998 | 3	K01999 | 5	K02000 | 1	K02001 | 2	K02002 | 2	K02006 | 1	K02007 | 2	K02008 | 1	K02009 | 1	K02010 | 5	K02011 | 11	K02012 | 7	K02017 | 2	K02018 | 5	K02020 | 4	K02036 | 2	K02037 | 5	K02038 | 8	K02040 | 4	K02041 | 2	K02042 | 5	K02044 | 2	K02045 | 2	K02046 | 2	K02047 | 2	K02048 | 3	K02063 | 1	K02064 | 1	K02065 | 6	K02066 | 4	K02067 | 4	K02071 | 5	K02072 | 11	K02073 | 11	K02193 | 3	K02194 | 2	K02195 | 1	K02196 | 1	K02424 | 5	K02471 | 2	K02744 | 2	K02745 | 1	K02746 | 1	K02747 | 1
	Severe	K00882 | 3	K01995 | 4	K01996 | 2	K01997 | 1	K01998 | 3	K01999 | 2	K02000 | 1	K02001 | 1	K02002 | 1	K02006 | 1	K02007 | 1	K02008 | 2	K02010 | 1	K02011 | 3	K02012 | 5	K02017 | 2	K02018 | 2	K02020 | 4	K02036 | 3	K02037 | 4	K02038 | 3	K02040 | 6	K02042 | 2	K02044 | 1	K02046 | 1	K02047 | 1	K02048 | 1	K02062 | 1	K02063 | 2	K02065 | 5	K02066 | 5	K02067 | 2	K02071 | 3	K02072 | 4	K02073 | 9	K02193 | 1	K02194 | 1	K02195 | 1	K02424 | 4	K02471 | 2	K02746 | 1	K02747 | 1	K02750 | 2	K02757 | 1	K02759 | 3	K02760 | 3	K02761 | 2	K02769 | 1
	Mortality	K00882 | 4	K01995 | 4	K01996 | 7	K01997 | 2	K01998 | 4	K01999 | 5	K02001 | 1	K02006 | 2	K02007 | 1	K02008 | 1	K02009 | 1	K02011 | 4	K02012 | 7	K02017 | 2	K02018 | 2	K02020 | 1	K02036 | 2	K02037 | 1	K02038 | 3	K02040 | 2	K02042 | 2	K02045 | 2	K02046 | 1	K02047 | 1	K02063 | 2	K02064 | 1	K02065 | 4	K02066 | 5	K02067 | 4	K02071 | 3	K02072 | 2	K02073 | 6	K02193 | 1	K02194 | 1	K02195 | 1	K02196 | 1	K02424 | 3	K02471 | 2	K02750 | 3	K02753 | 1	K02757 | 1	K02759 | 3	K02760 | 1	K02761 | 1	K02768 | 1	K02770 | 2	K02775 | 1	K02777 | 4
Sulfur relay system	Mild	K00566 | 4	K01011 | 3	K03148 | 1	K03151 | 3	K03154 | 1	K03635 | 3	K03636 | 2	K03637 | 6	K03638 | 2	K03639 | 6	K03831 | 2	K04085 | 3	K04487 | 7	K07235 | 1	K07237 | 2	K11179 | 1	K21028 | 1	K21029 | 4
	Moderate	K00566 | 2	K01011 | 3	K03148 | 1	K03151 | 3	K03154 | 1	K03635 | 6	K03636 | 1	K03637 | 6	K03638 | 4	K03639 | 7	K03831 | 1	K04085 | 1	K04487 | 4	K07235 | 1	K07236 | 1	K07237 | 1	K21028 | 1	K21029 | 4
	Severe	K00299 | 2	K00380 | 1	K00381 | 1	K00390 | 1	K00640 | 2	K00641 | 2	K00651 | 2	K00860 | 3	K00955 | 1	K00956 | 2	K00957 | 1	K01011 | 3	K01082 | 2	K01738 | 5	K01739 | 2	K02046 | 1	K02047 | 1	K02048 | 1	K02439 | 1	K03119 | 2	K04091 | 1	K06881 | 3	K08352 | 1	K10831 | 1	K15551 | 3	K15552 | 1	K15553 | 2	K15554 | 2	K16950 | 1	K17217 | 1	K17218 | 1	K23163 | 1
	Mortality	K00299 | 1	K00380 | 2	K00381 | 1	K00385 | 1	K00390 | 3	K00640 | 5	K00641 | 1	K00651 | 1	K00860 | 2	K00956 | 2	K00957 | 2	K00958 | 1	K01011 | 3	K01082 | 1	K01738 | 5	K01739 | 1	K02045 | 2	K02046 | 1	K02047 | 1	K02439 | 2	K04091 | 1	K06881 | 1	K07306 | 1	K07307 | 1	K07308 | 1	K08352 | 1	K10831 | 1	K15553 | 1	K15554 | 2	K16950 | 1	K16951 | 1	K17218 | 1	K23163 | 1
Homologous recombination	Mild	K01159 | 4	K02335 | 4	K02337 | 5	K02338 | 3	K02339 | 2	K02340 | 5	K02341 | 7	K02342 | 7	K02343 | 6	K02344 | 1	K02686 | 2	K03111 | 11	K03550 | 5	K03551 | 4	K03553 | 8	K03581 | 5	K03582 | 3	K03583 | 3	K03584 | 4	K03629 | 4	K03655 | 4	K03763 | 1	K04066 | 3	K04067 | 1	K06187 | 5	K07462 | 6
	Moderate	K01159 | 4	K02317 | 1	K02335 | 3	K02337 | 3	K02338 | 6	K02339 | 2	K02340 | 4	K02341 | 3	K02342 | 8	K02343 | 6	K02345 | 2	K02686 | 2	K03111 | 8	K03550 | 5	K03551 | 4	K03553 | 4	K03581 | 4	K03582 | 3	K03583 | 3	K03584 | 2	K03629 | 4	K03655 | 1	K03763 | 1	K04066 | 2	K06187 | 4	K07462 | 4
	Severe	K01159 | 1	K02335 | 3	K02337 | 3	K02338 | 4	K02340 | 3	K02341 | 3	K02342 | 5	K02343 | 2	K02686 | 2	K03111 | 8	K03550 | 5	K03551 | 2	K03553 | 9	K03581 | 5	K03582 | 1	K03583 | 2	K03584 | 3	K03629 | 4	K03655 | 3	K03763 | 2	K04066 | 3	K06187 | 2	K07462 | 3
	Mortality	K01159 | 3	K02317 | 1	K02335 | 2	K02337 | 3	K02338 | 8	K02340 | 3	K02341 | 1	K02342 | 9	K02343 | 2	K02345 | 1	K02686 | 3	K03111 | 8	K03550 | 3	K03551 | 2	K03553 | 6	K03581 | 4	K03582 | 3	K03583 | 3	K03584 | 3	K03629 | 4	K03655 | 2	K03763 | 1	K04066 | 1	K04067 | 1	K06187 | 3	K07462 | 3
Mismatch repair	Mild	K01141 | 2	K01972 | 4	K02337 | 5	K02338 | 3	K02339 | 2	K02340 | 5	K02341 | 7	K02342 | 7	K02343 | 6	K02344 | 1	K03111 | 11	K03555 | 6	K03572 | 3	K03573 | 1	K03601 | 4	K03602 | 3	K03657 | 7	K03763 | 1	K04802 | 1	K06223 | 1	K07456 | 2	K07462 | 6	K10747 | 5	K10857 | 1
	Moderate	K01141 | 2	K01972 | 2	K02337 | 3	K02338 | 6	K02339 | 2	K02340 | 4	K02341 | 3	K02342 | 8	K02343 | 6	K02345 | 2	K03111 | 8	K03555 | 2	K03572 | 4	K03573 | 1	K03601 | 1	K03602 | 3	K03657 | 6	K03763 | 1	K06223 | 5	K07456 | 4	K07462 | 4	K10747 | 4	K10857 | 1
	Severe	K01141 | 1	K01972 | 3	K02337 | 3	K02338 | 4	K02340 | 3	K02341 | 3	K02342 | 5	K02343 | 2	K03111 | 8	K03555 | 5	K03572 | 1	K03601 | 2	K03602 | 2	K03657 | 4	K03763 | 2	K04802 | 1	K06223 | 1	K07456 | 2	K07462 | 3	K10747 | 3
	Mortality	K01141 | 3	K01972 | 4	K02337 | 3	K02338 | 8	K02340 | 3	K02341 | 1	K02342 | 9	K02343 | 2	K02345 | 1	K03111 | 8	K03555 | 6	K03572 | 4	K03601 | 2	K03602 | 3	K03657 | 1	K03763 | 1	K04802 | 1	K06223 | 1	K07456 | 5	K07462 | 3	K10857 | 1
Aminoacyl-tRNA biosynthesis	Mild	K00604 | 5	K01042 | 2	K01866 | 6	K01867 | 5	K01868 | 8	K01869 | 6	K01870 | 5	K01872 | 6	K01873 | 6	K01874 | 6	K01875 | 5	K01876 | 4	K01878 | 3	K01879 | 2	K01880 | 5	K01881 | 7	K01883 | 5	K01885 | 3	K01886 | 2	K01887 | 6	K01889 | 7	K01890 | 5	K01892 | 4	K01893 | 6	K02433 | 3	K02434 | 3	K02435 | 5	K04566 | 1	K04567 | 3	K09698 | 2
	Moderate	K00604 | 6	K01042 | 2	K01866 | 5	K01867 | 7	K01868 | 4	K01869 | 3	K01870 | 2	K01872 | 5	K01873 | 5	K01874 | 5	K01875 | 5	K01876 | 5	K01878 | 1	K01879 | 2	K01880 | 2	K01881 | 4	K01883 | 3	K01885 | 3	K01886 | 2	K01887 | 3	K01889 | 4	K01890 | 6	K01892 | 6	K01893 | 2	K02433 | 4	K02434 | 1	K02435 | 3	K03330 | 1	K04567 | 4	K09698 | 2	K09759 | 1
	Severe	K00604 | 5	K01042 | 1	K01866 | 5	K01867 | 4	K01868 | 3	K01869 | 2	K01870 | 2	K01872 | 3	K01873 | 1	K01874 | 3	K01875 | 2	K01876 | 1	K01878 | 1	K01879 | 2	K01880 | 2	K01881 | 3	K01883 | 1	K01886 | 1	K01887 | 4	K01889 | 5	K01890 | 4	K01892 | 6	K01893 | 3	K02433 | 1	K02434 | 1	K02435 | 3	K04567 | 1	K09698 | 1	K09759 | 1
	Mortality	K00604 | 6	K01866 | 6	K01867 | 7	K01868 | 7	K01869 | 2	K01870 | 3	K01872 | 3	K01873 | 1	K01874 | 5	K01875 | 3	K01876 | 4	K01878 | 2	K01879 | 1	K01880 | 3	K01881 | 4	K01883 | 4	K01885 | 1	K01886 | 3	K01887 | 4	K01889 | 5	K01890 | 4	K01892 | 3	K01893 | 3	K02433 | 2	K02434 | 2	K02435 | 3	K03330 | 1	K04567 | 2	K09698 | 7
Ribosome	Mild	K02863 | 9	K02864 | 8	K02866 | 1	K02867 | 10	K02871 | 8	K02874 | 6	K02876 | 7	K02877 | 1	K02878 | 7	K02879 | 5	K02881 | 9	K02884 | 7	K02885 | 1	K02886 | 8	K02887 | 6	K02888 | 9	K02890 | 8	K02892 | 9	K02895 | 16	K02896 | 1	K02897 | 8	K02899 | 8	K02902 | 6	K02904 | 7	K02906 | 8	K02907 | 8	K02908 | 1	K02909 | 11	K02911 | 6	K02912 | 1	K02913 | 7	K02914 | 6	K02916 | 6	K02919 | 7	K02921 | 1	K02926 | 6	K02930 | 1	K02931 | 8	K02933 | 12	K02935 | 10	K02936 | 1	K02939 | 9	K02945 | 6	K02946 | 7	K02948 | 9	K02950 | 6	K02952 | 11	K02954 | 7
	Moderate	K02863 | 6	K02864 | 7	K02867 | 5	K02871 | 5	K02874 | 2	K02876 | 6	K02877 | 1	K02878 | 4	K02879 | 4	K02881 | 5	K02884 | 5	K02885 | 1	K02886 | 5	K02887 | 5	K02888 | 7	K02890 | 6	K02892 | 7	K02895 | 8	K02896 | 1	K02897 | 9	K02899 | 6	K02902 | 4	K02904 | 7	K02906 | 7	K02907 | 5	K02908 | 1	K02909 | 11	K02911 | 8	K02912 | 1	K02913 | 6	K02914 | 2	K02916 | 6	K02919 | 5	K02926 | 7	K02931 | 5	K02933 | 8	K02935 | 6	K02936 | 1	K02939 | 7	K02945 | 5	K02946 | 5	K02948 | 6	K02950 | 2	K02952 | 6	K02954 | 5	K02956 | 7	K02959 | 7	K02961 | 7
	Severe	K02863 | 12	K02864 | 9	K02866 | 1	K02867 | 12	K02871 | 11	K02874 | 7	K02876 | 10	K02877 | 1	K02878 | 9	K02879 | 9	K02881 | 10	K02884 | 12	K02885 | 1	K02886 | 7	K02887 | 9	K02888 | 11	K02890 | 9	K02892 | 9	K02895 | 11	K02897 | 6	K02899 | 12	K02902 | 8	K02904 | 8	K02906 | 7	K02907 | 9	K02908 | 1	K02909 | 16	K02911 | 7	K02912 | 1	K02913 | 7	K02914 | 7	K02916 | 11	K02919 | 5	K02921 | 1	K02926 | 8	K02930 | 1	K02931 | 8	K02933 | 11	K02935 | 11	K02936 | 1	K02939 | 9	K02945 | 5	K02946 | 11	K02948 | 9	K02950 | 13	K02952 | 8	K02954 | 8	K02956 | 9
	Mortality	K02863 | 24	K02864 | 17	K02866 | 7	K02867 | 32	K02871 | 25	K02874 | 26	K02876 | 20	K02877 | 4	K02878 | 23	K02879 | 18	K02881 | 23	K02884 | 23	K02885 | 8	K02886 | 15	K02887 | 16	K02888 | 27	K02890 | 25	K02892 | 19	K02895 | 23	K02896 | 2	K02897 | 11	K02899 | 18	K02902 | 20	K02904 | 21	K02906 | 21	K02907 | 19	K02908 | 7	K02909 | 21	K02911 | 16	K02912 | 3	K02913 | 13	K02914 | 9	K02916 | 12	K02919 | 8	K02921 | 6	K02926 | 11	K02930 | 1	K02931 | 21	K02933 | 29	K02935 | 14	K02936 | 3	K02939 | 10	K02945 | 13	K02946 | 24	K02948 | 28	K02950 | 30	K02952 | 25	K02954 | 18
Lysine degradation	Mild	K00128 | 9	K00135 | 2	K00137 | 1	K00252 | 2	K00290 | 2	K00382 | 9	K00626 | 10	K00658 | 3	K00824 | 2	K01034 | 1	K01035 | 1	K01692 | 2	K01782 | 2	K01843 | 1	K07250 | 1	K09251 | 1	K13609 | 1	K15736 | 1
	Moderate	K00128 | 8	K00135 | 3	K00137 | 1	K00252 | 1	K00290 | 1	K00382 | 6	K00626 | 9	K00658 | 4	K00824 | 1	K01034 | 3	K01582 | 1	K01692 | 1	K01782 | 1	K01825 | 1	K07250 | 1	K09251 | 1	K13609 | 1	K15736 | 1	K15737 | 1
	Severe	K00128 | 10	K00135 | 2	K00137 | 1	K00252 | 2	K00290 | 1	K00382 | 4	K00626 | 4	K00658 | 1	K00824 | 1	K01692 | 1	K01782 | 1	K07250 | 1	K09251 | 1	K15736 | 1	K15737 | 1
	Mortality	K00128 | 19	K00135 | 1	K00252 | 1	K00290 | 1	K00382 | 4	K00626 | 4	K00658 | 2	K00824 | 1	K01035 | 1	K01692 | 1	K01782 | 1	K01843 | 1	K09251 | 1	K15737 | 1
Phenylalanine metabolism	Mild	K00055 | 1	K00074 | 5	K00146 | 1	K00274 | 2	K00276 | 1	K00285 | 2	K00457 | 3	K00500 | 2	K00529 | 2	K00812 | 3	K00813 | 1	K00817 | 4	K00824 | 2	K00832 | 1	K01426 | 4	K01451 | 2	K01666 | 2	K01692 | 2	K01912 | 1	K02609 | 1	K02610 | 2	K02611 | 1	K02612 | 1	K02613 | 2	K02614 | 3	K02615 | 1	K02618 | 1	K03782 | 2	K03825 | 1	K04073 | 1	K05710 | 1	K05712 | 2	K05714 | 2	K13574 | 1	K15866 | 1
	Moderate	K00055 | 1	K00074 | 3	K00146 | 1	K00274 | 1	K00276 | 1	K00285 | 4	K00457 | 3	K00500 | 2	K00529 | 1	K00812 | 2	K00813 | 3	K00817 | 4	K00824 | 1	K00832 | 3	K01426 | 3	K01451 | 2	K01666 | 1	K01692 | 1	K01912 | 1	K02554 | 3	K02609 | 1	K02610 | 2	K02611 | 1	K02612 | 2	K02613 | 4	K02614 | 1	K02618 | 1	K03782 | 2	K03825 | 1	K04073 | 1	K05708 | 3	K05709 | 1	K05710 | 3	K05711 | 1	K05712 | 2	K05713 | 1	K05714 | 2	K11358 | 1	K13574 | 1	K15866 | 1
	Severe	K00074 | 2	K00274 | 1	K00276 | 1	K00285 | 1	K00457 | 4	K00529 | 2	K00812 | 1	K00813 | 1	K00817 | 3	K00824 | 1	K00832 | 2	K01426 | 3	K01451 | 1	K01666 | 1	K01692 | 1	K01912 | 1	K02610 | 1	K02611 | 1	K02612 | 1	K02618 | 1	K03782 | 1	K04073 | 1	K05714 | 1	K13574 | 1
	Mortality	K00074 | 1	K00285 | 1	K00457 | 1	K00812 | 2	K00813 | 2	K00817 | 7	K00824 | 1	K01426 | 1	K01451 | 2	K01692 | 1	K01912 | 1	K02609 | 1	K02611 | 1	K02612 | 1	K02613 | 1	K03782 | 2	K05708 | 1	K05712 | 1	K15866 | 2
Phenylalanine, tyrosine and tryptophan biosynthesis	Mild	K00014 | 5	K00500 | 2	K00766 | 4	K00800 | 5	K00812 | 3	K00813 | 1	K00817 | 4	K00832 | 1	K00891 | 9	K01609 | 3	K01626 | 6	K01657 | 7	K01658 | 2	K01695 | 4	K01696 | 3	K01713 | 1	K01735 | 6	K01736 | 4	K01817 | 4	K03785 | 2	K03786 | 5	K04093 | 1	K04516 | 3	K04517 | 3	K04518 | 1	K06001 | 1	K06209 | 1	K13497 | 1	K13853 | 2	K14170 | 3	K14187 | 1
	Moderate	K00014 | 9	K00500 | 2	K00766 | 4	K00800 | 6	K00812 | 2	K00813 | 3	K00817 | 4	K00832 | 3	K00891 | 9	K01609 | 3	K01626 | 5	K01657 | 5	K01658 | 4	K01695 | 6	K01696 | 1	K01735 | 4	K01736 | 3	K01817 | 5	K03785 | 3	K03786 | 3	K04516 | 3	K04517 | 3	K04518 | 2	K05358 | 2	K06209 | 1	K11358 | 1	K13498 | 1	K13853 | 1	K14170 | 2	K14187 | 1
	Severe	K00014 | 5	K00766 | 2	K00800 | 4	K00812 | 1	K00813 | 1	K00817 | 3	K00832 | 2	K00891 | 3	K01609 | 2	K01626 | 3	K01657 | 2	K01658 | 3	K01695 | 3	K01696 | 1	K01735 | 4	K01736 | 4	K01817 | 3	K03785 | 3	K03786 | 4	K04516 | 3	K04517 | 3	K04518 | 2	K05358 | 1	K06209 | 1	K13498 | 1	K13853 | 1	K14170 | 2	K14187 | 1
	Mortality	K00014 | 4	K00766 | 1	K00800 | 3	K00812 | 2	K00813 | 2	K00817 | 7	K00891 | 5	K01609 | 3	K01626 | 3	K01657 | 2	K01658 | 3	K01695 | 4	K01696 | 1	K01735 | 3	K01736 | 2	K01817 | 2	K03785 | 1	K03786 | 3	K04516 | 1	K04517 | 3	K06001 | 1	K06208 | 1	K13498 | 1	K13853 | 1	K14170 | 3	K14187 | 2
Tryptophan metabolism	Mild	K00128 | 9	K00252 | 2	K00274 | 2	K00382 | 9	K00452 | 1	K00453 | 1	K00486 | 1	K00626 | 10	K00658 | 3	K01426 | 4	K01556 | 1	K01667 | 1	K01692 | 2	K01782 | 2	K03781 | 4	K03782 | 2	K14338 | 1
	Moderate	K00128 | 8	K00252 | 1	K00274 | 1	K00382 | 6	K00452 | 1	K00453 | 2	K00486 | 1	K00626 | 9	K00658 | 4	K01426 | 3	K01556 | 2	K01667 | 1	K01692 | 1	K01782 | 1	K01825 | 1	K03781 | 4	K03782 | 2	K07130 | 1
	Severe	K00128 | 10	K00252 | 2	K00274 | 1	K00382 | 4	K00452 | 1	K00626 | 4	K00658 | 1	K01426 | 3	K01556 | 1	K01692 | 1	K01782 | 1	K03781 | 4	K03782 | 1	K14338 | 1
	Mortality	K00128 | 19	K00252 | 1	K00382 | 4	K00626 | 4	K00658 | 2	K01426 | 1	K01556 | 1	K01692 | 1	K01782 | 1	K03781 | 1	K03782 | 2	K04103 | 1	K07130 | 1
Tyrosine metabolism	Mild	K00001 | 2	K00055 | 1	K00121 | 1	K00135 | 2	K00146 | 1	K00274 | 2	K00276 | 1	K00450 | 1	K00451 | 3	K00457 | 3	K00484 | 1	K00812 | 3	K00813 | 1	K00817 | 4	K00832 | 1	K01555 | 1	K01668 | 1	K01800 | 1	K01801 | 1	K01826 | 1	K02509 | 1	K04072 | 2	K05921 | 2	K13574 | 1	K13953 | 1	K16165 | 2	K16171 | 1	K18933 | 1
	Moderate	K00001 | 3	K00055 | 1	K00121 | 1	K00135 | 3	K00146 | 1	K00274 | 1	K00276 | 1	K00450 | 1	K00451 | 3	K00455 | 1	K00457 | 3	K00483 | 2	K00484 | 1	K00812 | 2	K00813 | 3	K00817 | 4	K00832 | 3	K01555 | 1	K01800 | 1	K01801 | 1	K01826 | 2	K02509 | 1	K02510 | 1	K04072 | 3	K05921 | 2	K11358 | 1	K13574 | 1	K13953 | 2	K13954 | 1	K16165 | 1	K16171 | 1	K18933 | 1
	Severe	K00001 | 4	K00121 | 1	K00135 | 2	K00274 | 1	K00276 | 1	K00451 | 3	K00455 | 1	K00457 | 4	K00812 | 1	K00813 | 1	K00817 | 3	K00832 | 2	K01555 | 2	K01800 | 1	K02509 | 1	K04072 | 1	K13574 | 1	K13953 | 1	K16171 | 1	K18933 | 1
	Mortality	K00001 | 4	K00121 | 4	K00135 | 1	K00455 | 1	K00457 | 1	K00812 | 2	K00813 | 2	K00817 | 7	K01555 | 1	K02509 | 1	K02510 | 1	K04072 | 2	K13953 | 2	K18933 | 1
Galactose metabolism	Mild	K00845 | 4	K00849 | 4	K00850 | 4	K00917 | 1	K00963 | 6	K00965 | 4	K01182 | 1	K01187 | 3	K01190 | 4	K01193 | 4	K01220 | 1	K01631 | 1	K01635 | 1	K01684 | 1	K01784 | 9	K01785 | 7	K01819 | 3	K01835 | 5	K01854 | 5	K02082 | 1	K02744 | 1	K02773 | 2	K02774 | 1	K02786 | 1	K02788 | 1	K07407 | 1	K08302 | 2	K12308 | 3	K15778 | 5	K16370 | 1	K21071 | 1	K21621 | 1	K25026 | 3
	Moderate	K00035 | 1	K00094 | 1	K00845 | 4	K00849 | 3	K00850 | 4	K00883 | 3	K00917 | 1	K00963 | 4	K00965 | 3	K01187 | 2	K01190 | 3	K01193 | 3	K01220 | 1	K01631 | 3	K01635 | 1	K01684 | 1	K01784 | 10	K01785 | 6	K01819 | 2	K01835 | 4	K01854 | 2	K02079 | 1	K02082 | 1	K02744 | 2	K02745 | 1	K02746 | 1	K02747 | 1	K02773 | 3	K02774 | 3	K02775 | 2	K02786 | 1	K02788 | 1	K07406 | 2	K07407 | 2	K08302 | 1	K12308 | 8	K15778 | 2	K16370 | 2	K16371 | 1	K21071 | 1	K25026 | 3
	Severe	K00845 | 2	K00849 | 2	K00850 | 3	K00917 | 1	K00963 | 3	K00965 | 3	K01187 | 5	K01190 | 5	K01193 | 4	K01635 | 1	K01684 | 1	K01784 | 4	K01785 | 6	K01819 | 3	K01835 | 5	K01854 | 2	K02082 | 2	K02746 | 1	K02747 | 1	K02788 | 2	K07407 | 1	K12308 | 5	K15778 | 1	K21071 | 2	K25026 | 3
	Mortality	K00845 | 1	K00849 | 5	K00850 | 5	K00883 | 1	K00917 | 2	K00963 | 4	K00965 | 3	K01187 | 5	K01190 | 5	K01193 | 2	K01220 | 1	K01784 | 4	K01785 | 3	K01819 | 2	K01835 | 3	K01854 | 2	K02079 | 1	K02082 | 1	K02775 | 1	K02788 | 1	K07407 | 1	K12308 | 2	K15778 | 1	K16370 | 1	K21071 | 1	K25026 | 4
Glyoxylate and dicarboxylate metabolism	Mild	K00018 | 2	K00023 | 1	K00024 | 3	K00042 | 1	K00090 | 2	K00104 | 1	K00122 | 1	K00123 | 2	K00124 | 3	K00127 | 2	K00281 | 1	K00282 | 1	K00382 | 9	K00600 | 6	K00605 | 4	K00626 | 10	K00865 | 2	K01091 | 5	K01433 | 2	K01455 | 1	K01458 | 1	K01569 | 1	K01577 | 1	K01601 | 1	K01608 | 1	K01625 | 3	K01637 | 1	K01638 | 3	K01647 | 3	K01681 | 4	K01682 | 2	K01847 | 1	K01848 | 1	K01849 | 1	K01895 | 4	K01915 | 5	K02437 | 4	K03779 | 1	K03780 | 1	K03781 | 4	K05606 | 2	K07246 | 1	K11473 | 3	K11529 | 1	K12972 | 2	K22223 | 1
	Moderate	K00015 | 1	K00018 | 2	K00023 | 2	K00024 | 3	K00048 | 1	K00090 | 2	K00104 | 4	K00122 | 1	K00123 | 3	K00124 | 2	K00127 | 1	K00281 | 1	K00282 | 2	K00283 | 1	K00382 | 6	K00600 | 3	K00605 | 4	K00626 | 9	K00830 | 1	K00865 | 4	K01091 | 7	K01433 | 1	K01458 | 1	K01601 | 1	K01608 | 1	K01625 | 5	K01637 | 1	K01638 | 4	K01647 | 5	K01681 | 3	K01682 | 1	K01847 | 2	K01848 | 1	K01849 | 1	K01895 | 3	K01915 | 5	K01966 | 1	K02437 | 5	K03779 | 1	K03780 | 1	K03781 | 4	K05606 | 1	K07130 | 1	K07246 | 1	K07248 | 1	K11472 | 1	K11473 | 2	K12972 | 2
	Severe	K00018 | 1	K00023 | 1	K00024 | 4	K00048 | 1	K00090 | 1	K00104 | 2	K00122 | 1	K00123 | 3	K00124 | 2	K00127 | 1	K00281 | 3	K00282 | 1	K00283 | 1	K00382 | 4	K00600 | 3	K00605 | 4	K00626 | 4	K00830 | 1	K00865 | 1	K01091 | 3	K01433 | 2	K01458 | 1	K01569 | 1	K01577 | 1	K01625 | 1	K01637 | 2	K01638 | 2	K01647 | 2	K01681 | 3	K01682 | 1	K01847 | 2	K01848 | 1	K01849 | 1	K01895 | 3	K01915 | 4	K02437 | 4	K03779 | 2	K03780 | 1	K03781 | 4	K05606 | 3	K07246 | 1	K11529 | 1	K12972 | 2
	Mortality	K00018 | 1	K00024 | 7	K00042 | 1	K00048 | 1	K00090 | 1	K00104 | 2	K00123 | 1	K00124 | 2	K00127 | 3	K00281 | 2	K00282 | 2	K00283 | 2	K00382 | 4	K00600 | 5	K00605 | 2	K00626 | 4	K00865 | 2	K01091 | 4	K01433 | 3	K01458 | 1	K01577 | 1	K01601 | 1	K01625 | 1	K01637 | 1	K01638 | 2	K01647 | 4	K01681 | 3	K01682 | 3	K01816 | 1	K01847 | 1	K01848 | 4	K01849 | 5	K01895 | 5	K01915 | 4	K01966 | 3	K02437 | 2	K03780 | 1	K03781 | 1	K05606 | 2	K07130 | 1	K07246 | 1	K11529 | 1
Starch and sucrose metabolism	Mild	K00688 | 7	K00690 | 1	K00691 | 1	K00694 | 2	K00697 | 1	K00700 | 4	K00701 | 1	K00703 | 5	K00705 | 5	K00845 | 4	K00847 | 3	K00963 | 6	K00975 | 6	K00978 | 3	K01087 | 1	K01176 | 5	K01179 | 1	K01182 | 1	K01187 | 3	K01193 | 4	K01200 | 2	K01208 | 2	K01214 | 2	K01223 | 4	K01226 | 1	K01232 | 1	K01236 | 2	K01810 | 7	K01835 | 5	K01838 | 3	K02750 | 1	K02759 | 1	K02760 | 2	K02761 | 2	K02777 | 2	K02791 | 2	K02810 | 4	K02819 | 1	K05341 | 1	K05343 | 1	K05349 | 3	K05350 | 1	K06044 | 2	K06896 | 3	K15778 | 5	K16147 | 1	K16149 | 1	K19668 | 1
	Moderate	K00688 | 4	K00690 | 1	K00691 | 1	K00692 | 1	K00694 | 2	K00697 | 2	K00700 | 1	K00701 | 1	K00703 | 6	K00705 | 4	K00845 | 4	K00847 | 5	K00963 | 4	K00975 | 4	K00978 | 1	K01087 | 2	K01176 | 6	K01179 | 1	K01187 | 2	K01193 | 3	K01194 | 2	K01200 | 3	K01208 | 2	K01214 | 1	K01222 | 4	K01223 | 7	K01226 | 1	K01232 | 1	K01236 | 1	K01810 | 3	K01835 | 4	K01838 | 3	K02438 | 2	K02750 | 2	K02759 | 7	K02760 | 5	K02761 | 9	K02777 | 2	K02791 | 1	K02810 | 4	K05341 | 1	K05349 | 4	K05350 | 2	K05988 | 1	K06044 | 2	K06859 | 1	K15778 | 2	K16147 | 1
	Severe	K00688 | 5	K00690 | 1	K00692 | 1	K00694 | 1	K00697 | 1	K00700 | 2	K00703 | 2	K00705 | 5	K00845 | 2	K00847 | 1	K00963 | 3	K00975 | 5	K00978 | 1	K01176 | 2	K01187 | 5	K01193 | 4	K01214 | 1	K01222 | 1	K01223 | 7	K01226 | 1	K01810 | 2	K01835 | 5	K01838 | 1	K02750 | 2	K02759 | 3	K02760 | 3	K02761 | 2	K02777 | 2	K02810 | 4	K02819 | 3	K05349 | 2	K05350 | 1	K05988 | 1	K06896 | 1	K15778 | 1	K16147 | 1	K19668 | 1	K20108 | 2	K21574 | 1	K25026 | 3
	Mortality	K00688 | 3	K00692 | 1	K00694 | 1	K00697 | 1	K00700 | 1	K00703 | 6	K00705 | 4	K00845 | 1	K00847 | 5	K00963 | 4	K00975 | 4	K00978 | 1	K01087 | 1	K01176 | 4	K01187 | 5	K01193 | 2	K01194 | 1	K01200 | 2	K01208 | 1	K01214 | 1	K01222 | 2	K01223 | 7	K01226 | 1	K01236 | 1	K01810 | 3	K01835 | 3	K01838 | 2	K02438 | 2	K02750 | 3	K02759 | 3	K02760 | 1	K02761 | 1	K02777 | 4	K02810 | 4	K02819 | 2	K05341 | 1	K05349 | 3	K05350 | 2	K06044 | 1	K06896 | 1	K15778 | 1	K16147 | 1	K20812 | 1	K21574 | 1	K25026 | 4
Sulfur metabolism	Mild	K00299 | 2	K00380 | 2	K00381 | 1	K00385 | 1	K00390 | 4	K00640 | 9	K00641 | 4	K00651 | 3	K00860 | 1	K00955 | 1	K00956 | 2	K00957 | 4	K01011 | 3	K01082 | 1	K01738 | 11	K01739 | 3	K02045 | 1	K02046 | 2	K02047 | 2	K02439 | 1	K03119 | 1	K04091 | 1	K06881 | 2	K07306 | 1	K07307 | 1	K08352 | 1	K08357 | 1	K10831 | 3	K15551 | 1	K15552 | 1	K15553 | 6	K15554 | 2	K15555 | 2	K16950 | 1	K16951 | 1	K17217 | 3	K17218 | 1	K20034 | 2	K23163 | 1
	Moderate	K00566 | 2	K01011 | 3	K03148 | 1	K03151 | 3	K03154 | 1	K03635 | 6	K03636 | 1	K03637 | 6	K03638 | 4	K03639 | 7	K03831 | 1	K04085 | 1	K04487 | 4	K07235 | 1	K07236 | 1	K07237 | 1	K21028 | 1	K21029 | 4
	Severe	K00299 | 2	K00380 | 1	K00381 | 1	K00390 | 1	K00640 | 2	K00641 | 2	K00651 | 2	K00860 | 3	K00955 | 1	K00956 | 2	K00957 | 1	K01011 | 3	K01082 | 2	K01738 | 5	K01739 | 2	K02046 | 1	K02047 | 1	K02048 | 1	K02439 | 1	K03119 | 2	K04091 | 1	K06881 | 3	K08352 | 1	K10831 | 1	K15551 | 3	K15552 | 1	K15553 | 2	K15554 | 2	K16950 | 1	K17217 | 1	K17218 | 1	K23163 | 1
	Mortality	K00299 | 1	K00380 | 2	K00381 | 1	K00385 | 1	K00390 | 3	K00640 | 5	K00641 | 1	K00651 | 1	K00860 | 2	K00956 | 2	K00957 | 2	K00958 | 1	K01011 | 3	K01082 | 1	K01738 | 5	K01739 | 1	K02045 | 2	K02046 | 1	K02047 | 1	K02439 | 2	K04091 | 1	K06881 | 1	K07306 | 1	K07307 | 1	K07308 | 1	K08352 | 1	K10831 | 1	K15553 | 1	K15554 | 2	K16950 | 1	K16951 | 1	K17218 | 1	K23163 | 1
Peptidoglycan biosynthesis	Mild	K00075 | 8	K00687 | 1	K00790 | 6	K00806 | 7	K00887 | 4	K01000 | 5	K01798 | 1	K01921 | 7	K01924 | 5	K01925 | 3	K01928 | 5	K01929 | 6	K02563 | 6	K03587 | 4	K03693 | 1	K03814 | 1	K05362 | 1	K05363 | 1	K05365 | 1	K05366 | 4	K05367 | 2	K05515 | 3	K06153 | 8	K07009 | 2	K07258 | 3	K07259 | 3	K07260 | 3	K08384 | 1	K12551 | 1	K12554 | 1	K12555 | 1	K12556 | 1	K19302 | 4	K21464 | 1	K21469 | 1	K23169 | 1	K23170 | 1	K23393 | 1
	Moderate	K00075 | 5	K00687 | 2	K00790 | 6	K00806 | 4	K00887 | 1	K01000 | 8	K01921 | 7	K01924 | 4	K01925 | 4	K01928 | 3	K01929 | 6	K02563 | 6	K03587 | 4	K03693 | 2	K03814 | 1	K04478 | 1	K05362 | 1	K05363 | 1	K05365 | 3	K05366 | 5	K05367 | 2	K05515 | 5	K06153 | 7	K07009 | 2	K07258 | 5	K07259 | 5	K07260 | 3	K08384 | 1	K11693 | 1	K12554 | 3	K12555 | 2	K12556 | 1	K19302 | 7	K21469 | 1	K23169 | 1	K23170 | 1	K23393 | 1
	Severe	K00075 | 4	K00687 | 2	K00790 | 2	K00806 | 2	K00887 | 1	K01000 | 4	K01921 | 7	K01924 | 2	K01925 | 2	K01928 | 1	K01929 | 3	K02563 | 5	K03587 | 3	K03693 | 1	K03814 | 1	K05362 | 2	K05363 | 1	K05365 | 1	K05366 | 3	K05515 | 1	K06153 | 5	K07009 | 1	K07258 | 6	K07259 | 1	K07260 | 3	K08384 | 1	K12554 | 1	K12556 | 2	K19302 | 2	K21469 | 1	K23393 | 1
	Mortality	K00075 | 5	K00790 | 4	K00806 | 4	K01000 | 6	K01798 | 1	K01921 | 6	K01924 | 6	K01925 | 3	K01928 | 3	K01929 | 3	K02563 | 5	K03587 | 2	K03693 | 1	K04478 | 1	K05362 | 1	K05363 | 1	K05365 | 2	K05366 | 5	K05515 | 4	K06153 | 6	K07009 | 1	K07258 | 7	K07259 | 4	K08384 | 1	K12554 | 1	K12555 | 1	K12556 | 1	K19302 | 4	K23170 | 1
Glycerophospholipid metabolism	Mild	K00057 | 5	K00096 | 1	K00105 | 1	K00111 | 6	K00112 | 1	K00113 | 1	K00570 | 1	K00631 | 2	K00655 | 5	K00901 | 2	K00980 | 3	K00981 | 8	K00995 | 7	K00998 | 1	K01048 | 2	K01058 | 2	K01095 | 2	K01096 | 2	K01114 | 1	K01126 | 8	K01521 | 1	K01613 | 4	K03735 | 2	K03736 | 3	K04019 | 1	K05939 | 2	K06131 | 7	K06132 | 1	K07029 | 1	K08591 | 3	K17103 | 5	K17830 | 1	K18697 | 1
	Moderate	K00057 | 7	K00111 | 4	K00112 | 1	K00570 | 1	K00631 | 4	K00655 | 7	K00901 | 3	K00980 | 1	K00981 | 12	K00995 | 7	K00998 | 1	K01048 | 1	K01058 | 3	K01095 | 2	K01096 | 1	K01114 | 2	K01126 | 9	K01521 | 1	K01613 | 2	K03735 | 1	K03736 | 1	K04019 | 1	K05939 | 2	K06131 | 8	K06132 | 2	K07029 | 4	K08591 | 4	K17103 | 6	K18697 | 4
	Severe	K00057 | 5	K00111 | 2	K00112 | 1	K00113 | 1	K00631 | 3	K00655 | 7	K00901 | 2	K00980 | 1	K00981 | 6	K00995 | 5	K01048 | 1	K01095 | 1	K01114 | 1	K01126 | 6	K01613 | 3	K03735 | 1	K03736 | 2	K05939 | 2	K06131 | 7	K07029 | 1	K08591 | 4	K17103 | 5	K18697 | 1	K24872 | 1
	Mortality	K00057 | 5	K00105 | 1	K00111 | 4	K00112 | 1	K00113 | 1	K00631 | 3	K00655 | 5	K00901 | 2	K00980 | 1	K00981 | 10	K00995 | 3	K00998 | 2	K01048 | 1	K01058 | 1	K01095 | 3	K01114 | 2	K01126 | 6	K01613 | 6	K03735 | 1	K05939 | 3	K06131 | 4	K07029 | 1	K08591 | 3	K17103 | 5	K18697 | 1	K24872 | 1
Ubiquinone and other terpenoid-quinone biosynthesis	Mild	K00355 | 4	K00457 | 3	K00568 | 1	K01661 | 2	K01911 | 3	K02361 | 6	K02548 | 5	K02549 | 1	K02551 | 2	K02552 | 2	K03179 | 2	K03182 | 3	K03183 | 6	K03184 | 2	K03185 | 1	K03186 | 2	K03809 | 2	K06134 | 1	K08680 | 5	K11782 | 2	K11784 | 1	K11785 | 1	K18284 | 2	K18285 | 1	K19222 | 2	K19267 | 2	K20810 | 1
	Moderate	K00355 | 6	K00457 | 3	K00568 | 1	K01661 | 2	K01911 | 2	K02361 | 2	K02548 | 3	K02549 | 3	K02551 | 4	K02552 | 2	K03179 | 4	K03182 | 2	K03183 | 3	K03184 | 2	K03185 | 1	K03186 | 5	K03809 | 4	K06134 | 1	K08680 | 2	K11782 | 1	K11784 | 1	K18284 | 1	K19222 | 1	K19267 | 3
	Severe	K00355 | 4	K00457 | 4	K00568 | 1	K01661 | 1	K01911 | 2	K02361 | 1	K02548 | 3	K02549 | 2	K02551 | 1	K02552 | 1	K03179 | 1	K03182 | 1	K03183 | 4	K03184 | 1	K03186 | 1	K03809 | 1	K06134 | 1	K08680 | 2	K18284 | 1	K19222 | 1	K19267 | 1
	Mortality	K00355 | 6	K00457 | 1	K00568 | 2	K01661 | 3	K01911 | 3	K02361 | 2	K02548 | 1	K02549 | 3	K02551 | 3	K02552 | 2	K03179 | 3	K03182 | 2	K03183 | 4	K03185 | 1	K03809 | 1	K08680 | 3	K11784 | 1	K11785 | 1	K18284 | 1	K18800 | 1	K19267 | 1
Biosynthesis of siderophore group nonribosomal peptides	Mild	K00216 | 2	K01252 | 2	K02361 | 6	K02362 | 1	K02363 | 1	K02364 | 2	K02552 | 2	K04778 | 1	K04780 | 1	K04793 | 1
	Moderate	K00216 | 2	K01252 | 1	K02361 | 2	K02362 | 1	K02363 | 3	K02364 | 1	K02552 | 2	K04778 | 1	K04780 | 2	K24108 | 1	K24109 | 1	K24147 | 1
	Severe	K00216 | 1	K01252 | 1	K02361 | 1	K02364 | 1	K02552 | 1	K04778 | 1	K04780 | 1	K04793 | 1
	Mortality	K00216 | 2	K01252 | 1	K02361 | 2	K02363 | 1	K02364 | 1	K02552 | 2	K24147 | 2
Glycolysis / Gluconeogenesis	Mild	K00001|2	K00016|2	K00024|3	K00030|1	K00031|3	K00116|3	K00121|1	K00128|9	K00131|2	K00134|10	K00138|1	K00161|4	K00162|4	K00163|2	K00164|4	K00169|4	K00170|6	K00174|12	K00175|6	K00177|1	K00239|3	K00240|3	K00241|4	K00242|2	K00244|3	K00245|2	K00246|2	K00247|1	K00382|18	K00627|8	K00658|3	K00845|4	K00850|4	K00873|7	K00927|8	K01007|2	K01085|3	K01223|4	K01596|2	K01610|4	K01623|3	K01624|4	K01647|3	K01676|4	K01677|3	K01679|5	K01681|4	K01682|2
	Moderate	K00001|3	K00016|4	K00024|3	K00030|1	K00031|2	K00116|6	K00121|1	K00128|8	K00131|1	K00134|4	K00138|2	K00161|10	K00162|6	K00163|4	K00164|1	K00169|2	K00174|4	K00175|4	K00176|1	K00177|1	K00239|2	K00240|5	K00241|4	K00242|2	K00244|1	K00245|2	K00247|1	K00382|12	K00627|6	K00658|4	K00845|4	K00850|4	K00873|5	K00927|5	K01007|3	K01085|1	K01222|4	K01223|7	K01596|2	K01610|2	K01623|2	K01624|5	K01647|5	K01675|1	K01676|2	K01677|2	K01679|2	K01681|3
	Severe	K00001|4	K00016|4	K00024|4	K00030|1	K00031|4	K00116|1	K00121|1	K00128|10	K00131|2	K00134|8	K00138|1	K00161|6	K00162|2	K00163|2	K00164|2	K00169|2	K00170|2	K00174|2	K00175|4	K00239|3	K00240|5	K00241|3	K00242|1	K00244|2	K00245|2	K00382|8	K00627|10	K00658|1	K00845|2	K00850|3	K00873|6	K00927|6	K01007|1	K01085|1	K01222|1	K01223|7	K01596|2	K01610|8	K01623|1	K01624|5	K01647|2	K01676|2	K01677|1	K01679|2	K01681|3	K01682|1	K01689|9	K01785|6
	Mortality	K00001|4	K00016|2	K00024|7	K00030|1	K00031|2	K00116|2	K00121|4	K00128|19	K00131|2	K00134|13	K00138|2	K00161|6	K00162|4	K00163|2	K00164|1	K00169|2	K00170|2	K00174|10	K00175|10	K00177|1	K00239|3	K00240|4	K00241|4	K00242|2	K00244|2	K00245|1	K00246|1	K00247|1	K00382|8	K00627|6	K00658|2	K00845|1	K00850|5	K00873|5	K00927|7	K01007|2	K01085|1	K01222|2	K01223|7	K01596|2	K01610|6	K01623|6	K01624|5	K01647|4	K01675|2	K01676|3	K01677|3	K01678|2
Oxydative Phosphorylation	Mild	K00239 | 3	K00240 | 3	K00241 | 4	K00242 | 2	K00244 | 3	K00245 | 2	K00246 | 2	K00247 | 1	K00330 | 4	K00331 | 5	K00332 | 3	K00333 | 2	K00334 | 3	K00335 | 2	K00336 | 4	K00337 | 4	K00338 | 5	K00339 | 4	K00340 | 3	K00341 | 2	K00342 | 4	K00343 | 3	K00404 | 2	K00405 | 3	K00406 | 2	K00407 | 1	K00411 | 2	K00412 | 2	K00425 | 4	K00426 | 4	K00937 | 3	K01507 | 6	K02108 | 5	K02109 | 9	K02110 | 8	K02111 | 4	K02112 | 7	K02113 | 10	K02114 | 8	K02115 | 4	K02117 | 2	K02118 | 1	K02119 | 1	K02120 | 1	K02122 | 1	K02123 | 1	K02124 | 2	K02257 | 2
	Moderate	K00239 | 2	K00240 | 5	K00241 | 4	K00242 | 2	K00244 | 1	K00245 | 2	K00247 | 1	K00330 | 6	K00331 | 3	K00332 | 6	K00333 | 1	K00334 | 4	K00335 | 2	K00336 | 4	K00337 | 2	K00338 | 4	K00339 | 5	K00340 | 2	K00341 | 2	K00342 | 3	K00343 | 4	K00404 | 2	K00405 | 2	K00406 | 4	K00411 | 3	K00412 | 1	K00413 | 1	K00424 | 1	K00425 | 4	K00426 | 6	K00937 | 3	K01507 | 5	K02107 | 1	K02108 | 6	K02109 | 9	K02110 | 6	K02111 | 3	K02112 | 2	K02113 | 7	K02114 | 7	K02115 | 5	K02117 | 1	K02118 | 1	K02119 | 1	K02120 | 1	K02121 | 1	K02122 | 1	K02123 | 1
	Severe	K00239 | 3	K00240 | 5	K00241 | 3	K00242 | 1	K00244 | 2	K00245 | 2	K00330 | 5	K00331 | 2	K00332 | 3	K00333 | 1	K00334 | 3	K00335 | 2	K00336 | 2	K00337 | 2	K00338 | 3	K00339 | 1	K00340 | 1	K00341 | 3	K00342 | 2	K00343 | 2	K00404 | 1	K00406 | 2	K00411 | 2	K00412 | 2	K00413 | 1	K00425 | 2	K00426 | 4	K00937 | 1	K01507 | 3	K02108 | 7	K02109 | 7	K02110 | 5	K02111 | 6	K02112 | 3	K02113 | 7	K02114 | 7	K02115 | 5	K02117 | 1	K02118 | 1	K02119 | 1	K02120 | 2	K02121 | 1	K02122 | 1	K02123 | 1	K02257 | 2	K02258 | 1	K02274 | 2	K02275 | 1
	Mortality	K00239 | 3	K00240 | 4	K00241 | 4	K00242 | 2	K00244 | 2	K00245 | 1	K00246 | 1	K00247 | 1	K00330 | 5	K00331 | 4	K00332 | 4	K00333 | 5	K00334 | 6	K00335 | 2	K00336 | 2	K00337 | 5	K00338 | 5	K00339 | 4	K00340 | 3	K00341 | 4	K00342 | 3	K00343 | 4	K00404 | 1	K00405 | 1	K00406 | 2	K00411 | 2	K00412 | 1	K00413 | 1	K00424 | 1	K00425 | 3	K00426 | 5	K00937 | 2	K01507 | 5	K02108 | 10	K02109 | 9	K02110 | 12	K02111 | 8	K02112 | 10	K02113 | 6	K02114 | 6	K02115 | 3	K02117 | 1	K02118 | 1	K02119 | 1	K02120 | 3	K02122 | 1	K02123 | 1	K02124 | 2
[truncated: 508 more columns]
